# Supplementary material for: The evolution of strategies to minimise the risk of human drug-induced liver injury (DILI) in drug discovery and development
Source: Arch Toxicol. 2020 May 6;94(8):2559–85. doi: 10.1007/s00204-020-02763-w (PMC7395068; doi:10.1007/s00204-020-02763-w)
Supplement: Supplementary file 1 — Supplementary file1 (XLSX 305 kb) [file 204_2020_2763_MOESM1_ESM.xlsx]

## Sheet: DILI strategy Review
Compound/chemical	Chen 2016		Chen 2011	Tolosa 2019		Aleo 2019			Porceddu 2012			Dawson 2012					Sakatis 2012					Garside 2014		Proctor 2017			Vorrink 2018		Xu 2008		Persson 2013			Khetani 2012			Gustafsson 2014			Schadt 2015								O'Brien 2006
	DILI severity category	DILI +VE (5-8), DILI -VE (-4)	DILI Score (FDA) (1-8)	In vivo DILI	Upcytes multi donor assay 14day data	In vivo DILI	Ro2 Hybrid HRM Score	Partition Hybrid HRM Score	In vivo DILI	in vitro data EC2<=1x Cmax	in vitro data EC20<=2uM	In vivo DILI	Inhibition of hBSEP cutoff<3	Inhibition of hBSEP cutoff<1 & cmax u>.2	Inhibition of rBsep cutoff<3	Inhibition of rBsep cutoff<1& cmax u>.2	In vivo DILI	Overall Analysis	Daily clinical dose ≥1mg	GSH adduct	Covalent binding above 2 mg	In vivo DILI	Cluster 1-6 +VE Assay	In vivo DILI	hLiMTs ATP <100uM	PHH ATP <100uM	In vivo DILI	hLiMTs ATP <20 x Cmax	In vivo DILI	Structural based (HCI)	In vivo DILI	Structural based (HCI)	Cluser analysis	In vivo DILI	HMPCC's	RMPCC's	In vivo DILI	THLE-Null	THLE-Null/3A4	In vivo DILI	GSH adduct HML	TDI CYP3A4	Cellular toxicity (3T3 cells)	MitoTox 3T3	hBSEP inhibition	Hepatocyte cellular toxicity	Combined Assay	In vivo DILI	Structural based (HCI)
					In vitro Assay		In vitro Assay	In vitro Assay		In vitro Assay	In vitro Assay		In vitro Assay	In vitro Assay	In vitro Assay	In vitro Assay		In vitro Assay	In vitro Assay	In vitro Assay	In vitro Assay		In vitro Assay		In vitro Assay	In vitro Assay		In vitro Assay		In vitro Assay		In vitro Assay	In vitro Assay		In vitro Assay	In vitro Assay		In vitro Assay	In vitro Assay		In vitro Assay	In vitro Assay	In vitro Assay	In vitro Assay	In vitro Assay	In vitro Assay	In vitro Assay		In vitro Assay
diclofenac	vMost-DILI-Concern	+VE	7			+VE	+VE	+VE	+VE	+VE	+VE						+VE	+VE	+VE	+VE	-VE	+VE	+VE	+VE	+VE	-VE	+VE	+VE	+VE	+VE	+VE	-VE	-VE	+VE	+VE	+VE	+VE	+VE	-VE	+VE	+VE	-VE	-VE	-VE	-VE	-VE	+VE	+VE	+VE
flutamide	vMost-DILI-Concern	+VE	8	+VE	+VE	+VE	+VE	+VE	-VE	+VE	-VE	+VE	+VE	-VE	+VE	+VE	+VE	+VE	+VE	+VE	+VE	+VE	+VE	+VE	+VE	+VE	+VE	+VE	+VE	-VE	+VE	-VE	-VE				+VE	-VE	-VE	+VE	+VE	-VE	-VE	+VE	-VE	-VE	+VE	+VE	+VE
acetaminophen	vMost-DILI-Concern	+VE							+VE	+VE	-VE	+VE	-VE	-VE	-VE	-VE	+VE	+VE	+VE	+VE	-VE	+VE	-VE	+VE	-VE	+VE	+VE	+VE	+VE	+VE	+VE	-VE	-VE				+VE	-VE	-VE	+VE	+VE	-VE	-VE	-VE	-VE	-VE	+VE	+VE	+VE
ketoconazole	vMost-DILI-Concern	+VE	8	+VE	+VE	+VE	+VE	+VE	+VE	+VE	-VE	+VE	+VE	+VE	+VE	+VE	+VE	+VE	+VE	+VE	-VE	+VE	+VE	+VE	+VE	+VE	+VE	+VE			+VE	+VE	+VE				+VE	+VE	-VE	+VE	-VE	-VE	-VE	-VE	+VE	+VE	+VE	+VE	+VE
methotrexate	vMost-DILI-Concern	+VE	3	+VE	+VE	+VE	+VE	+VE				+VE	-VE	-VE	-VE	-VE	+VE	-VE	-VE	-VE	-VE	+VE	-VE	+VE	-VE	-VE	+VE	+VE	+VE	-VE	+VE	-VE	-VE				+VE	-VE	-VE	+VE	-VE	-VE	-VE	-VE	-VE	-VE	-VE	+VE	+VE
troglitazone	vMost-DILI-Concern	+VE	N/A*			+VE	+VE	+VE	+VE	+VE	+VE	+VE	+VE	+VE	+VE	+VE	+VE	+VE	+VE	+VE	+VE	+VE	+VE	+VE	+VE	-VE	+VE	+VE	+VE	+VE	+VE	+VE	+VE				+VE	+VE	-VE	+VE	+VE	+VE	+VE	-VE	+VE	+VE	+VE
amiodarone	vMost-DILI-Concern	+VE	8	+VE	+VE				+VE	+VE	+VE						+VE	-VE	+VE	-VE	-VE	+VE	+VE	+VE	+VE	+VE	+VE	+VE	+VE	+VE	+VE	+VE	+VE				+VE	+VE	+VE	+VE	-VE	-VE	+VE	-VE	-VE	-VE	+VE	+VE	+VE
buspirone	Ambiguous DILI-concern	-VE	3				-VE	-VE				-VE	+VE	-VE	-VE	-VE	-VE	-VE	-VE	-VE	-VE	-VE	+VE	-VE	-VE	-VE	-VE	-VE	-VE	-VE	-VE	-VE	-VE	-VE	-VE	-VE	-VE	-VE	-VE	-VE	-VE	+VE	-VE	-VE	-VE	-VE	-VE	-VE	-VE
imipramine	vLess-DILI-Concern	+VE	3			+VE	+VE	+VE	+VE	-VE	+VE						+VE	+VE	+VE	+VE	+VE	+VE	+VE	+VE	+VE	+VE	+VE	+VE	+VE	-VE	+VE	+VE	+VE	+VE	+VE	-VE				-VE	+VE	-VE	+VE	-VE	-VE	-VE	+VE	+VE	+VE
tamoxifen	vMost-DILI-Concern	+VE	6			+VE	-VE	-VE	+VE	+VE	+VE						+VE	-VE	-VE	-VE	-VE	+VE	+VE	+VE	+VE	+VE	+VE	+VE	+VE	-VE	+VE	+VE	+VE	+VE	+VE	+VE				+VE	-VE	-VE	-VE	+VE	-VE	-VE	+VE	+VE	+VE
chlorpromazine	vLess-DILI-Concern	+VE	2	+VE	+VE	+VE	+VE	+VE				+VE	+VE	-VE	+VE	-VE	+VE	-VE	+VE	-VE	-VE	+VE	+VE	+VE	+VE	+VE	+VE	+VE	+VE	+VE	+VE	+VE	+VE				+VE	+VE	+-VE									+VE	+VE
dexamethasone	Ambiguous DILI-concern	-VE	3	-VE	-VE				+VE	-VE	-VE	-VE	+VE	-VE	+VE	-VE	-VE	-VE	-VE	-VE	-VE	-VE	-VE	-VE	-VE	-VE			-VE	-VE	-VE	-VE	-VE	-VE	-VE	-VE	-VE	-VE	-VE									-VE	-VE
tacrine			7	+VE	+VE	+VE	+VE	+VE				+VE	-VE	-VE	-VE	-VE	+VE	-VE	+VE	-VE	+VE	+VE	+VE	+VE	+VE	-VE	+VE	-VE	-VE	-VE							+VE	-VE	-VE	+VE	+VE	-VE	-VE	-VE	-VE	-VE	+VE	+VE	-VE
isoniazid	vMost-DILI-Concern	+VE	8	+VE	+VE	+VE	-VE	+VE	+VE	+VE	-VE	+VE	-VE	-VE	-VE	-VE	+VE	+VE	+VE	-VE	-VE	+VE	-VE						+VE	-VE				+VE	+VE	-VE	+VE	-VE	-VE	+VE	-VE	-VE	-VE	+VE	-VE	-VE	+VE
nitrofurantoin	vMost-DILI-Concern	+VE	8			+VE	+VE	+VE	+VE	+VE	-VE	+VE	-VE	-VE	-VE	-VE	+VE	+VE	+VE	+VE	-VE	+VE	+VE	+VE	+VE	+VE	+VE	+VE			+VE	+VE	-VE				+VE	-VE	-VE									+VE	+VE
clozapine	vMost-DILI-Concern	+VE	2			+VE	+VE	+VE				+VE	+VE	-VE	+VE	-VE	+VE	+VE	+VE	+VE	-VE	+VE	+VE	+VE	+VE	+VE	+VE	+VE	+VE	+VE	+VE	+VE	+VE	+VE	+VE	+VE	+VE	-VE	+VE
fluoxetine	vLess-DILI-Concern	+VE	3			+VE	-VE	-VE									-VE	-VE	-VE	-VE	-VE	+VE	+VE	+VE	+VE	-VE	-VE	-VE	-VE	-VE	+VE	-VE	+VE	-VE	-VE	-VE				-VE	-VE	-VE	+VE	-VE	-VE	-VE	-VE
simvastatin	vLess-DILI-Concern	+VE	3	+VE	+VE	+VE	-VE	+VE	+VE	-VE	+VE						-VE	-VE	-VE	-VE	-VE	+VE	-VE	+VE	+VE	-VE			-VE	-VE	+VE	-VE	+VE															+VE	+VE
nefazodone	vMost-DILI-Concern	+VE	8			+VE	+VE	+VE				+VE	+VE	+VE	+VE	+VE	+VE	+VE	+VE	-VE	-VE	+VE	+VE	+VE	+VE	+VE	+VE	+VE	+VE	+VE	+VE	+VE	+VE				+VE	+VE	+VE	+VE	+VE	+VE	-VE	+VE	+VE	+VE	+VE
rosiglitazone	vLess-DILI-Concern	+VE				+VE	+VE	+VE				+VE	+VE	-VE	+VE	-VE	-VE	-VE	-VE	-VE	-VE	+VE	+VE	+VE	+VE	-VE	-VE	-VE	-VE	-VE							+VE	+VE	-VE	+VE	+VE	-VE	-VE	-VE	+VE	+VE	+VE	-VE	-VE
carbamazepine	vMost-DILI-Concern	+VE	7			+VE	+VE	+VE	+VE	+VE	+VE	+VE	-VE	-VE	-VE	-VE	+VE	+VE	+VE	+VE	-VE	+VE	-VE	+VE	-VE	-VE											+VE	-VE	-VE	+VE	+VE	-VE	-VE	-VE	-VE	-VE	+VE
azathioprine	vMost-DILI-Concern	+VE	3	+VE	+VE	+VE	+VE	-VE				+VE	-VE	-VE	-VE	-VE	+VE	+VE	+VE	+VE	-VE	+VE	-VE	+VE	+VE	-VE	+VE	+VE	+VE	+VE							+VE	-VE	-VE									+VE	+VE
tolcapone	vMost-DILI-Concern	+VE	8			+VE	+VE	+VE	+VE	+VE	-VE	+VE	+VE	-VE	+VE	+VE						+VE	+VE	+VE	+VE	+VE	+VE	+VE			+VE	+VE	-VE				+VE	+VE	-VE	+VE	+VE	-VE	+VE	-VE	+VE	+VE	+VE
propranolol	Ambiguous DILI-concern	-VE	3				-VE	+VE				+VE	-VE	-VE	-VE	-VE	-VE	-VE	+VE	-VE	-VE	+VE	+VE				-VE	-VE	-VE	-VE	-VE	-VE	-VE	-VE	-VE	-VE	+VE	-VE	-VE									-VE	-VE
warfarin	vLess-DILI-Concern	+VE	5			+VE	-VE	+VE									-VE	-VE	-VE	-VE	-VE	+VE	-VE				-VE	-VE	-VE	-VE				-VE	-VE	+VE				-VE	-VE	-VE	-VE	-VE	-VE	-VE	-VE	+VE	+VE
indomethacin	vMost-DILI-Concern	+VE	3						+VE	+VE	-VE						+VE	-VE	+VE	-VE	-VE	+VE	-VE	+VE	-VE	-VE	+VE	+VE	+VE	-VE	+VE	+VE	-VE				+VE	-VE	-VE									+VE	+VE
stavudine	vMost-DILI-Concern	+VE	8			+VE	-VE	-VE									+VE	+VE	+VE	+VE	-VE	+VE	-VE	+VE	-VE	-VE	+VE	-VE	+VE	-VE	+VE	+VE	-VE															+VE	-VE
ibuprofen	vLess-DILI-Concern	+VE	3			+VE	+VE	+VE	+VE	+VE	+VE	+VE	-VE	-VE	+VE	-VE	+VE	-VE	+VE	-VE	-VE	+VE	-VE								+VE	+VE	-VE				+VE	-VE	-VE	-VE	-VE	-VE	-VE	-VE	-VE	-VE	-VE	+VE	+VE
sulindac	vMost-DILI-Concern	+VE	8			+VE	+VE	+VE	+VE	+VE	+VE	+VE	+VE	-VE	+VE	+VE	+VE	+VE	+VE	+VE	-VE	+VE	-VE						+VE	+VE	+VE	-VE	-VE				+VE	-VE	-VE	+VE	+VE	-VE	-VE	-VE	-VE	-VE	+VE	+VE	+VE
pioglitazone	vLess-DILI-Concern	+VE	3									+VE	+VE	+VE	+VE	+VE	-VE	-VE	-VE	-VE	-VE	+VE	+VE	+VE	-VE	-VE			-VE	-VE	-VE	+VE	-VE				+VE	-VE	-VE	+VE	-VE	-VE	-VE	-VE	+VE	+VE	+VE	-VE	+VE
ticlopidine	vMost-DILI-Concern	+VE	4						+VE	+VE	+VE	+VE	+VE	+VE	+VE	+VE	+VE	+VE	+VE	+VE	-VE	+VE	+VE	+VE	+VE	-VE	+VE	+VE	+VE	+VE							+VE	+VE	-VE
zileuton	vMost-DILI-Concern	+VE	5									+VE	-VE	-VE	-VE	-VE	+VE	+VE	+VE	-VE	-VE	+VE	-VE	+VE	-VE	-VE	+VE	-VE	+VE	+VE	+VE	+VE	-VE				+VE	-VE	-VE									+VE	+VE
streptomycin	vNo-DILI-Concern	-VE	N/A	-VE	-VE	-VE	-VE	-VE	+VE	+VE	-VE	-VE	-VE	-VE	-VE	-VE						-VE	-VE	-VE	-VE	-VE			-VE	-VE	-VE	-VE	-VE				-VE	-VE	-VE									-VE	+VE
valproic acid	vMost-DILI-Concern	+VE	8			+VE	+VE	+VE	+VE	+VE	-VE						+VE	-VE	+VE	-VE	-VE	+VE	+VE	+VE	-VE	-VE					+VE	-VE	-VE				+VE	-VE	-VE	+VE	+VE	-VE	-VE	+VE	-VE	-VE	+VE
piroxicam	vLess-DILI-Concern	+VE	3			+VE	+VE	-VE	+VE	+VE	+VE						+VE	-VE	-VE	-VE	-VE						+VE	-VE	+VE	-VE	+VE	-VE	-VE	+VE	-VE	+VE				-VE	-VE	-VE	-VE	-VE	-VE	-VE	-VE	+VE	+VE
nimesulide	vMost-DILI-Concern	+VE	N/A*			+VE	+VE	+VE	+VE	+VE	+VE						+VE	+VE	+VE	+VE	-VE			+VE	+VE	+VE	+VE	+VE	+VE	+VE																		+VE	+VE
amodiaquine																	+VE	+VE	+VE	+VE	-VE	+VE	+VE	+VE	+VE	+VE	+VE	+VE			+VE	+VE	+VE				+VE	-VE	-VE	+VE	+VE	-VE	-VE	-VE	-VE	-VE	+VE	+VE	-VE
isoproterenol	vNo-DILI-Concern	-VE	N/A	-VE	-VE	-VE	-VE	-VE				-VE	-VE	-VE	-VE	-VE						-VE	+VE				-VE	-VE	-VE	-VE	-VE	-VE	-VE				-VE	-VE	-VE									-VE	-VE
nifedipine	vLess-DILI-Concern	+VE	3			+VE	-VE	+VE				+VE	+VE	+VE	+VE	+VE	+VE	-VE	-VE	-VE	-VE	+VE	+VE	+VE	-VE	-VE			+VE	-VE				+VE	-VE	-VE	+VE	-VE	-VE
cyclosporine	vMost-DILI-Concern	+VE	2			+VE	+VE	+VE				+VE	+VE	+VE	+VE	+VE	+VE	-VE	+VE	-VE	-VE						+VE	+VE	+VE	-VE	+VE	+VE	+VE				+VE	-VE	-VE									+VE	+VE
felbamate	vMost-DILI-Concern	+VE	7									+VE	-VE	-VE	-VE	-VE	+VE	-VE	+VE	-VE	-VE	+VE	-VE	+VE	-VE	-VE			+VE	-VE	+VE	-VE	-VE				+VE	-VE	-VE									+VE	+VE
pargyline									-VE	-VE	-VE	-VE	-VE	-VE	-VE	-VE						-VE	+VE	-VE	-VE	-VE	-VE	-VE			-VE	-VE	-VE				-VE	-VE	-VE									-VE	-VE
cyclophosphamide	vLess-DILI-Concern	+VE	5			+VE	-VE	-VE									+VE	+VE	+VE	+VE	-VE			+VE	-VE	-VE			+VE	-VE				+VE	+VE	+VE				-VE	-VE	-VE	-VE	-VE	-VE	-VE	-VE	+VE	+VE
disulfiram	vMost-DILI-Concern	+VE	8						+VE	+VE	+VE						+VE	-VE	+VE	-VE	-VE	+VE	+VE				+VE	+VE			+VE	+VE	+VE				+VE	+VE	-VE	+VE	-VE	+VE	-VE	-VE	-VE	-VE	+VE	+VE	+VE
erythromycin	vMost-DILI-Concern	+VE				+VE	-VE	+VE	+VE	+VE	-VE						+VE	+VE	+VE	-VE	-VE								-VE	-VE							+VE	-VE	-VE	+VE	-VE	+VE	-VE	-VE	-VE	-VE	+VE	+VE	+VE
furosemide	Ambiguous DILI-concern	-VE	2				-VE	-VE				+VE	-VE	-VE	-VE	-VE	+VE	-VE	-VE	-VE	-VE	+VE	-VE				+VE	-VE	+VE	-VE	+VE	-VE	-VE				+VE	-VE	-VE									+VE	-VE
naproxen	vLess-DILI-Concern	+VE	3			+VE	-VE	+VE									+VE	+VE	+VE	+VE	-VE	+VE	-VE	+VE	-VE	-VE					+VE	-VE	-VE				+VE	-VE	-VE									+VE	-VE
labetalol	vMost-DILI-Concern	+VE	8			+VE	-VE	+VE									+VE	-VE	+VE	-VE	-VE	+VE	+VE				+VE	-VE	+VE	+VE	+VE	-VE	-VE															+VE	+VE
perhexiline	vMost-DILI-Concern	+VE	N/A*			+VE	+VE	+VE	+VE	+VE	+VE						+VE	+VE	+VE	+VE	-VE	+VE	+VE	+VE	+VE	+VE	+VE	+VE	+VE	+VE
dantrolene	vMost-DILI-Concern	+VE	8														+VE	-VE	+VE	-VE	-VE	+VE	-VE	+VE	-VE	-VE	+VE	+VE	+VE	+VE	+VE	+VE	-VE															+VE	+VE
acetylsalicylic acid						+VE	-VE	-VE	+VE	+VE	-VE						-VE	-VE	+VE	-VE	-VE			+VE	-VE	-VE					+VE	-VE	-VE
bosentan	vMost-DILI-Concern	+VE	7			+VE	+VE	+VE				+VE	+VE	+VE	+VE	+VE						+VE	-VE	+VE	+VE	-VE	+VE	+VE									+VE	-VE	-VE	+VE	+VE	-VE	-VE	-VE	+VE	+VE	+VE
alpidem	vMost-DILI-Concern	+VE	N/A*						+VE	+VE	+VE	+VE	+VE	+VE	+VE	+VE	+VE	+VE	+VE	+VE	-VE	+VE	+VE				+VE	+VE			+VE	+VE	+VE				+VE	-VE	-VE	+VE	+VE	-VE	-VE	-VE	+VE	+VE	-VE
benoxaprofen	vMost-DILI-Concern	+VE	N/A*			+VE	+VE	+VE				+VE	+VE	-VE	+VE	+VE						+VE	+VE	+VE	-VE	-VE	+VE	-VE									+VE	-VE	-VE	+VE	-VE	-VE	-VE	-VE	-VE	-VE	+VE
flumazenil	vNo-DILI-Concern	-VE										-VE	-VE	-VE	-VE	-VE								-VE	-VE	-VE	-VE	-VE	-VE	-VE	-VE	-VE	-VE				-VE	-VE	-VE									-VE	-VE
nomifensine	vMost-DILI-Concern	+VE	N/A*			+VE	-VE	+VE				+VE	-VE	-VE	-VE	-VE						+VE	-VE				+VE	+VE	+VE	-VE	+VE	-VE	-VE				+VE	-VE	-VE									-VE	-VE
leflunomide	vMost-DILI-Concern	+VE	8			+VE	+VE	+VE				+VE	+VE	-VE	+VE	-VE						+VE	-VE						+VE	-VE							+VE	-VE	-VE	+VE	+VE	-VE	-VE	-VE	-VE	-VE	-VE	+VE	+VE
diphenhydramine	vNo-DILI-Concern	-VE	N/A			-VE	+VE	+VE									-VE	-VE	+VE	-VE	-VE						-VE	-VE	-VE	-VE	-VE	+VE	-VE							-VE	-VE	-VE	-VE	-VE	-VE	-VE	-VE	-VE	-VE
benzbromarone	vMost-DILI-Concern	+VE	N/A*			+VE	+VE	+VE									+VE	+VE	+VE	+VE	-VE			+VE	+VE	+VE			+VE	+VE				+VE	+VE	+VE	+VE	+VE	+VE
tetracycline	vLess-DILI-Concern	+VE	2														+VE	+VE	+VE	+VE	-VE	+VE	-VE				+VE	+VE	+VE	+VE										-VE	-VE	-VE	-VE	-VE	-VE	-VE	-VE	+VE	-VE
caffeine	vNo-DILI-Concern	-VE							-VE	+VE	-VE						-VE	-VE	+VE	-VE	-VE	-VE	-VE								-VE	-VE	-VE				-VE	-VE	-VE									-VE	+VE
mercaptopurine	vMost-DILI-Concern	+VE	8			+VE	+VE	+VE	+VE	-VE	+VE						+VE	+VE	+VE	+VE	-VE						+VE	+VE	+VE	-VE	+VE	+VE	+VE															+VE	+VE
pyrazinamide	vLess-DILI-Concern	+VE	3			+VE	-VE	+VE	+VE	+VE	+VE						+VE	-VE	-VE	-VE	-VE	+VE	-VE						+VE	-VE				+VE	+VE	-VE												+VE	+VE
amitriptyline	vLess-DILI-Concern	+VE															+VE	+VE	+VE	+VE	-VE	+VE	+VE	+VE	+VE	+VE			-VE	-VE	+VE	+VE	+VE															+VE	-VE
fenofibrate	vLess-DILI-Concern	+VE	3			+VE	+VE	+VE									+VE	+VE	+VE	-VE	-VE						+VE	+VE	+VE	-VE	+VE	+VE	-VE															+VE	+VE
paroxetine	vLess-DILI-Concern	+VE	8			+VE	-VE	+VE									-VE	-VE	-VE	-VE	-VE			+VE	+VE	+VE	-VE	-VE	-VE	-VE																		+VE	-VE
zomepirac																	+VE	+VE	+VE	+VE	-VE			-VE	-VE	-VE			-VE	-VE							-VE	-VE	-VE	+VE	+VE	-VE	-VE	-VE	-VE	-VE	+VE	-VE	+VE
amoxicillin	vLess-DILI-Concern	+VE	3			+VE	-VE	-VE	+VE	+VE	+VE	-VE	-VE	-VE	-VE	-VE	-VE	+VE	+VE	+VE	-VE	+VE	-VE														+VE	-VE	-VE	-VE	-VE	-VE	-VE	-VE	-VE	-VE	-VE
levofloxacin	vMost-DILI-Concern	+VE										+VE	-VE	-VE	-VE	-VE	-VE	+VE	+VE	+VE	-VE			+VE	-VE	-VE			-VE	-VE							+VE	-VE	-VE	-VE	-VE	-VE	-VE	-VE	-VE	-VE	-VE
dapsone	vLess-DILI-Concern	+VE							+VE	+VE	-VE	+VE	-VE	-VE	-VE	-VE	+VE	+VE	+VE	+VE	-VE	+VE	+VE						+VE	-VE				+VE	+VE	-VE	+VE	-VE	-VE
iproniazid	vMost-DILI-Concern	+VE	N/A*			+VE	-VE	-VE				+VE	-VE	-VE	-VE	-VE	+VE	+VE	+VE	-VE	-VE	+VE	-VE				+VE	-VE			+VE	+VE	-VE				+VE	-VE	-VE
methyldopa	vMost-DILI-Concern	+VE	8						-VE	+VE	-VE	+VE	-VE	-VE	-VE	-VE	+VE	+VE	+VE	+VE	-VE	+VE	-VE								+VE	+VE	-VE				+VE	-VE	-VE									+VE	-VE
ranitidine	vLess-DILI-Concern	+VE	5			+VE	-VE	-VE	+VE	+VE	-VE	+VE	-VE	-VE	-VE	-VE	+VE	+VE	+VE	+VE	-VE	+VE	+VE						-VE	-VE							+VE	-VE	-VE
methimazole	vMost-DILI-Concern	+VE	8			+VE	-VE	-VE	+VE	+VE	-VE	+VE	-VE	-VE	-VE	-VE						+VE	-VE						+VE	-VE				+VE	-VE	-VE	+VE	-VE	-VE
betaine	vNo-DILI-Concern	-VE	N/A	-VE	-VE	-VE	-VE	-VE				-VE	-VE	-VE	-VE	-VE						-VE	-VE														-VE	-VE	-VE									-VE	+VE
pyridoxine	vNo-DILI-Concern	-VE										-VE	-VE	-VE	-VE	-VE						-VE	-VE				-VE	-VE	-VE	-VE	-VE	-VE	-VE				-VE	-VE	-VE									-VE	+VE
rifampicin									+VE	+VE	-VE	+VE	+VE	+VE	+VE	+VE																					+VE	-VE	-VE	+VE	-VE	-VE	+VE	-VE	+VE	+VE	+VE	+VE	+VE
bezafibrate												+VE	+VE	-VE	-VE	-VE						+VE	-VE				-VE	-VE	-VE	-VE							+VE	-VE	-VE	-VE	-VE	-VE	-VE	-VE	-VE	-VE	-VE	-VE	+VE
pinacidil												-VE	-VE	-VE	+VE	-VE						-VE	+VE				-VE	-VE	-VE	-VE	-VE	-VE	-VE				-VE	-VE	-VE									-VE	-VE
ketotifen				+VE	+VE							-VE	-VE	-VE	-VE	-VE						+VE	+VE						-VE	-VE							+VE	-VE	-VE									-VE	-VE
bromfenac	vMost-DILI-Concern	+VE				+VE	+VE	+VE									+VE	-VE	-VE	-VE	-VE										+VE	-VE	-VE				+VE	-VE	-VE	+VE	-VE	-VE	-VE	-VE	-VE	-VE	-VE
ciprofloxacin	vMost-DILI-Concern	+VE	7			+VE	-VE	-VE	+VE	+VE	-VE						+VE	-VE	+VE	-VE	-VE								+VE	-VE				+VE	+VE	+VE				+VE	-VE	-VE	+VE	-VE	-VE	-VE	+VE
digoxin	vNo-DILI-Concern	-VE	N/A			-VE	-VE	-VE									-VE	-VE	-VE	-VE	-VE			-VE	+VE	+VE			-VE	-VE										-VE	-VE	-VE	-VE	-VE	-VE	-VE	-VE
celecoxib	vLess-DILI-Concern	+VE																				+VE	+VE	+VE	+VE	+VE	+VE	+VE									+VE	+VE	+VE	+VE	-VE	-VE	+VE	-VE	-VE	-VE	+VE
danazol	vMost-DILI-Concern	+VE	8														+VE	+VE	+VE	+VE	-VE			+VE	-VE	+VE			+VE	-VE	+VE	-VE	-VE	+VE	-VE	-VE												+VE	-VE
mefenamic acid	vMost-DILI-Concern	+VE							+VE	+VE	+VE						+VE	+VE	+VE	+VE	-VE			-VE	+VE	+VE	+VE	+VE	+VE	+VE				+VE	+VE	+VE
didanosine	vMost-DILI-Concern	+VE				+VE	-VE	-VE									+VE	-VE	+VE	-VE	-VE								+VE	-VE	+VE	-VE	-VE															+VE	+VE
oxybutynin	vNo-DILI-Concern	-VE	N/A						-VE	-VE	+VE						-VE	-VE	-VE	-VE	-VE			-VE	-VE	-VE	-VE	-VE	-VE	-VE
phenoxybenzamine	vNo-DILI-Concern	-VE	N/A			-VE	+VE	+VE									-VE	-VE	-VE	-VE	-VE			-VE	-VE	-VE	-VE	-VE	-VE	-VE
zidovudine	vMost-DILI-Concern	+VE				+VE	-VE	-VE	+VE	+VE	-VE						+VE	-VE	+VE	-VE	-VE								+VE	-VE																		+VE	+VE
orphenadrine	vNo-DILI-Concern	-VE															-VE	+VE	+VE	-VE	-VE			-VE	-VE	-VE	-VE	-VE	-VE	-VE
chlorpheniramine	vNo-DILI-Concern	-VE				-VE	-VE	-VE																+VE	+VE	-VE	-VE	-VE	+VE	-VE																		-VE	+VE
lidocaine	vNo-DILI-Concern	-VE							+VE	+VE	+VE																-VE	-VE	-VE	-VE	-VE	-VE	-VE	-VE	+VE	+VE												-VE	+VE
captopril	vLess-DILI-Concern	+VE				+VE	-VE	-VE																					+VE	-VE				+VE	-VE	-VE												+VE	+VE
clomipramine	vMost-DILI-Concern	+VE																				+VE	+VE	+VE	+VE	+VE	+VE	+VE	+VE	-VE				+VE	+VE	+VE
phenylbutazone									+VE	+VE	+VE						+VE	+VE	+VE	+VE	-VE								+VE	+VE				+VE	+VE	+VE												+VE	+VE
acyclovir	vLess-DILI-Concern	+VE	5			+VE	+VE	-VE				+VE	-VE	-VE	-VE	-VE						+VE	-VE														+VE	-VE	-VE	-VE	-VE	-VE	-VE	-VE	-VE	-VE	-VE
glafenine	vMost-DILI-Concern	+VE	N/A*									+VE	+VE	+VE	+VE	+VE	+VE	+VE	+VE	+VE	-VE	+VE	+VE				+VE	-VE	+VE	-VE							+VE	-VE	+VE
fialuridine	vMost-DILI-Concern	+VE	N/A*									+VE	-VE	-VE	-VE	-VE											+VE	+VE			+VE	+VE	-VE				+VE	-VE	-VE									+VE	+VE
cromolyn												-VE	-VE	-VE	-VE	-VE	-VE	-VE	+VE	-VE	-VE	-VE	-VE						-VE	-VE	-VE	-VE	-VE															-VE	+VE
colchicine	Ambiguous DILI-concern	-VE					-VE	-VE									-VE	-VE	-VE	-VE	-VE								-VE	-VE										+VE	-VE	-VE	+VE	-VE	-VE	-VE	-VE	+VE	+VE
flurbiprofen	Ambiguous DILI-concern	-VE	3				+VE	+VE														+VE	-VE						+VE	+VE				+VE	+VE	+VE	+VE	-VE	-VE	-VE	-VE	-VE	-VE	-VE	-VE	-VE	-VE
quinidine	vLess-DILI-Concern	+VE															+VE	+VE	+VE	+VE	-VE						+VE	+VE	+VE	+VE										-VE	-VE	-VE	+VE	-VE	-VE	-VE	-VE	+VE	+VE
itraconazole	vMost-DILI-Concern	+VE																						+VE	+VE	-VE					+VE	+VE	+VE							+VE	-VE	-VE	-VE	+VE	-VE	-VE	+VE	+VE	+VE
metformin	vLess-DILI-Concern	+VE							+VE	+VE	-VE											+VE	+VE	+VE	-VE	-VE														-VE	-VE	-VE	-VE	-VE	-VE	-VE	-VE	-VE	+VE
primaquine	vNo-DILI-Concern	-VE	N/A			-VE	-VE	-VE																			-VE	-VE	-VE	-VE										-VE	+VE	-VE	+VE	-VE	-VE	-VE	-VE	-VE	+VE
dacarbazine	vMost-DILI-Concern	+VE	6			+VE	+VE	-VE									+VE	+VE	+VE	+VE	-VE	+VE	-VE				+VE	+VE									+VE	-VE	-VE
estradiol	vLess-DILI-Concern	+VE				+VE	-VE	-VE									+VE	-VE	-VE	-VE	-VE								-VE	-VE	+VE	-VE	+VE															+VE	-VE
fluconazole	vMost-DILI-Concern	+VE	8			+VE	-VE	+VE	+VE	+VE	-VE						+VE	-VE	+VE	-VE	-VE						+VE	-VE	+VE	-VE
etoposide	vLess-DILI-Concern	+VE															+VE	+VE	+VE	+VE	-VE								+VE	-VE	+VE	+VE	+VE															+VE	+VE
lovastatin	vLess-DILI-Concern	+VE							+VE	-VE	+VE						-VE	-VE	-VE	-VE	-VE								-VE	-VE																		+VE	-VE
glimepiride	vLess-DILI-Concern	+VE				+VE	-VE	-VE	+VE	-VE	+VE																		-VE	-VE	-VE	-VE	-VE															-VE	-VE
lamivudine	vLess-DILI-Concern	+VE				+VE	-VE	-VE	+VE	+VE	-VE																		-VE	-VE	+VE	-VE	-VE															+VE	+VE
sunitinib	vMost-DILI-Concern	+VE	8			+VE	-VE	-VE	+VE	+VE	-VE											+VE	+VE	+VE	+VE	+VE
ketorolac	vLess-DILI-Concern	+VE	3			+VE	-VE	-VE																			+VE	+VE	+VE	-VE	+VE	-VE	-VE															+VE	-VE
bumetanide	Ambiguous DILI-concern	-VE																				-VE	-VE	-VE	-VE	-VE	+VE	-VE	+VE	+VE
donepezil	vLess-DILI-Concern	+VE										-VE	+VE	-VE	-VE	-VE	-VE	-VE	-VE	-VE	-VE						-VE	-VE	-VE	-VE										-VE	-VE	-VE	-VE	-VE	-VE	-VE	-VE
chlorpropamide	vLess-DILI-Concern	+VE	2			+VE	+VE	-VE				+VE	-VE	-VE	-VE	-VE	+VE	-VE	+VE	-VE	-VE	+VE	-VE														+VE	-VE	-VE
dopamine	vNo-DILI-Concern	-VE										-VE	-VE	-VE	-VE	-VE						-VE	-VE				-VE	-VE	-VE	-VE							-VE	-VE	-VE
famotidine	vLess-DILI-Concern	+VE	3									+VE	-VE	-VE	-VE	-VE						+VE	-VE						-VE	-VE																		+VE	+VE
praziquantel	Ambiguous DILI-concern	-VE										-VE	+VE	+VE	+VE	-VE						-VE	-VE						-VE	-VE							-VE	-VE	-VE									-VE	+VE
clavulanate												+VE	-VE	-VE	-VE	-VE	-VE	-VE	-VE	-VE	-VE	+VE	-VE														+VE	-VE	-VE	+VE	-VE	-VE	-VE	-VE	-VE	-VE	-VE
ciprofibrate												+VE	-VE	-VE	+VE	-VE													+VE	+VE							+VE	-VE	-VE	-VE	-VE	-VE	-VE	-VE	-VE	-VE	-VE	+VE	+VE
methapyrilene												-VE	-VE	-VE	-VE	-VE						-VE	-VE				-VE	-VE									-VE	-VE	-VE									+VE	+VE
nevirapine	vMost-DILI-Concern	+VE	8			+VE	-VE	+VE									+VE	-VE	+VE	-VE	-VE	+VE	-VE																	+VE	+VE	-VE	-VE	+VE	-VE	-VE	+VE
ambrisentan	Ambiguous DILI-concern	-VE	5				-VE	-VE																-VE	-VE	-VE	-VE	-VE												-VE	-VE	-VE	-VE	-VE	-VE	-VE	-VE
desipramine	Ambiguous DILI-concern	-VE	3				+VE	+VE																+VE	+VE	+VE			-VE	-VE										-VE	+VE	-VE	+VE	-VE	-VE	-VE	+VE
bicalutamide	vMost-DILI-Concern	+VE	8			+VE	+VE	+VE														+VE	+VE						+VE	-VE	+VE	+VE	-VE
atorvastatin	vMost-DILI-Concern	+VE							+VE	+VE	+VE						+VE	-VE	-VE	-VE	-VE			+VE	+VE	-VE														+VE	-VE	-VE	+VE	-VE	+VE	+VE	-VE
atropine	vNo-DILI-Concern	-VE				-VE	-VE	-VE									-VE	-VE	-VE	-VE	-VE																			-VE	-VE	-VE	-VE	-VE	-VE	-VE	-VE
doxorubicin	vLess-DILI-Concern	+VE							+VE	+VE	+VE						+VE	+VE	+VE	+VE	-VE																			-VE	-VE	-VE	+VE	-VE	-VE	-VE	+VE	+VE	+VE
losartan	vLess-DILI-Concern	+VE				+VE	+VE	+VE									-VE	-VE	-VE	-VE	-VE	+VE	+VE																	+VE	+VE	-VE	-VE	-VE	+VE	+VE	+VE
olanzapine	vLess-DILI-Concern	+VE															-VE	-VE	-VE	-VE	-VE																+VE	-VE	-VE	-VE	+VE	-VE	+VE	-VE	-VE	-VE	-VE
theophylline	vNo-DILI-Concern	-VE															-VE	+VE	+VE	+VE	-VE			-VE	-VE	-VE														-VE	-VE	-VE	-VE	-VE	-VE	-VE	-VE	-VE	+VE
lumiracoxib	vMost-DILI-Concern	+VE							+VE	+VE	+VE																				+VE	-VE	-VE				+VE	+VE	-VE	+VE	+VE	-VE	-VE	-VE	-VE	-VE	+VE
entacapone	vLess-DILI-Concern	+VE				+VE	+VE	+VE																-VE	-VE	+VE														-VE	-VE	-VE	-VE	-VE	-VE	-VE	-VE
fexofenadine	vNo-DILI-Concern	-VE				-VE	-VE	+VE																							-VE	-VE	-VE							-VE	-VE	-VE	-VE	-VE	-VE	-VE	-VE	-VE	+VE
imatinib	vMost-DILI-Concern	+VE				+VE	+VE	+VE	+VE	+VE	+VE											+VE	+VE																	+VE	-VE	+VE	-VE	+VE	+VE	+VE	+VE
lapatinib	vMost-DILI-Concern	+VE	8			+VE	+VE	+VE																+VE	+VE	+VE														+VE	+VE	+VE	+VE	-VE	-VE	-VE	+VE
sitaxentan	vMost-DILI-Concern	+VE				+VE	+VE	+VE																+VE	-VE	-VE														+VE	+VE	+VE	-VE	-VE	+VE	+VE	+VE
ximelagatran	vMost-DILI-Concern	+VE	N/A*						+VE	-VE	-VE													+VE	-VE	-VE														+VE	-VE	-VE	-VE	-VE	-VE	-VE	-VE
aspirin	vLess-DILI-Concern	+VE																											-VE	-VE				-VE	-VE	-VE				-VE	-VE	-VE	-VE	-VE	-VE	-VE	-VE	+VE	+VE
promethazine	vLess-DILI-Concern	+VE																									-VE	-VE	-VE	-VE										-VE	+VE	-VE	+VE	-VE	-VE	-VE	-VE
trovafloxacin	vMost-DILI-Concern	+VE	N/A*																			+VE	+VE	+VE	-VE	-VE			+VE	+VE										+VE	-VE	-VE	-VE	-VE	-VE	-VE	-VE
verapamil	vLess-DILI-Concern	+VE	4																					+VE	+VE	-VE														+VE	-VE	+VE	-VE	-VE	-VE	-VE	+VE
tolbutamide	Ambiguous DILI-concern	-VE	2				-VE	-VE				+VE	-VE	-VE	-VE	-VE						+VE	+VE														+VE	-VE	-VE									+VE	+VE
clofibrate	vLess-DILI-Concern	+VE				+VE	+VE	+VE									-VE	-VE	+VE	-VE	-VE										+VE	-VE	-VE															+VE	+VE
clotrimazole	vLess-DILI-Concern	+VE				+VE	+VE	+VE	+VE	+VE	+VE						-VE	-VE	-VE	-VE	-VE								-VE	-VE
liothyronine	vNo-DILI-Concern	-VE	N/A			-VE	-VE	-VE									-VE	-VE	-VE	-VE	-VE			-VE	-VE	-VE
minocycline	vMost-DILI-Concern	+VE	2			+VE	+VE	-VE									+VE	+VE	+VE	+VE	-VE										+VE	-VE	-VE															+VE	+VE
pravastatin	vLess-DILI-Concern	+VE				+VE	-VE	+VE	+VE	-VE	-VE						-VE	-VE	-VE	-VE	-VE																											+VE	-VE
amlodipine	vLess-DILI-Concern	+VE															-VE	-VE	-VE	-VE	-VE	+VE	+VE														+VE	+VE	+VE
chloroquine	vLess-DILI-Concern	+VE				+VE	+VE	+VE									-VE	-VE	+VE	-VE	-VE																											-VE	+VE
niacin	vMost-DILI-Concern	+VE				+VE	-VE	+VE									+VE	-VE	+VE	-VE	-VE								+VE	+VE																		+VE	-VE
progesterone	vLess-DILI-Concern	+VE															-VE	-VE	+VE	-VE	-VE						-VE	-VE	+VE	-VE				+VE	-VE	-VE
tienilic acid	vMost-DILI-Concern	+VE															+VE	-VE	+VE	-VE	+VE	+VE	+VE	+VE	-VE	-VE
zafirlukast	vMost-DILI-Concern	+VE				+VE	+VE	+VE									+VE	-VE	-VE	-VE	-VE								+VE	-VE																		+VE	+VE
phentolamine	vNo-DILI-Concern	-VE	N/A			-VE	-VE	-VE																-VE	-VE	-VE			+VE	-VE				+VE	-VE	-VE
phenytoin	vMost-DILI-Concern	+VE	3														+VE	-VE	+VE	-VE	-VE						+VE	-VE	+VE	+VE
bisacodyl	vNo-DILI-Concern	-VE							-VE	-VE	+VE											-VE	+VE								-VE	-VE	-VE															-VE	+VE
nortriptyline	vMost-DILI-Concern	+VE	8			+VE	+VE	+VE																			+VE	+VE	+VE	-VE				+VE	+VE	+VE
terbinafine	vMost-DILI-Concern	+VE	8						+VE	+VE	+VE											+VE	-VE														+VE	+VE	-VE									+VE	+VE
trazodone	vLess-DILI-Concern	+VE	5			+VE	+VE	+VE																			+VE	+VE	+VE	+VE				+VE	+VE	+VE
vancomycin	vLess-DILI-Concern	+VE				+VE	-VE	+VE																					+VE	+VE	-VE	-VE	-VE															-VE	+VE
nadolol	Ambiguous DILI-concern	-VE																						-VE	-VE	-VE	-VE	-VE	-VE	-VE
nicardipine	Ambiguous DILI-concern	-VE																						-VE	-VE	-VE	+VE	-VE	+VE	+VE
quinine	vLess-DILI-Concern	+VE																									+VE	+VE	+VE	+VE				+VE	+VE	+VE												+VE	+VE
tolmetin	vLess-DILI-Concern	+VE																				+VE	+VE						+VE	+VE							+VE	-VE	-VE
trifluoperazine	Ambiguous DILI-concern	-VE	2																			+VE	+VE				+VE	-VE	+VE	+VE																		+VE	-VE
cisapride																	-VE	-VE	-VE	-VE	-VE								-VE	-VE	-VE	-VE	-VE															-VE	+VE
gentamycin									+VE	+VE	+VE						-VE	-VE	+VE	-VE	-VE																											-VE	+VE
novobiocin									+VE	-VE	+VE																		+VE	+VE	+VE	-VE	-VE															+VE	-VE
bambuterol																											-VE	-VE	-VE	-VE	-VE	-VE	-VE															-VE	+VE
furazolidone																								+VE	+VE	+VE			+VE	-VE																		+VE	+VE
probenecid	Ambiguous DILI-concern	-VE										+VE	-VE	-VE	-VE	-VE						+VE	+VE														+VE	-VE	-VE	-VE	-VE	-VE	-VE	-VE	-VE	-VE	-VE
cinchophen	vMost-DILI-Concern	+VE	N/A*			+VE	+VE	+VE				+VE	-VE	-VE	+VE	-VE						+VE	-VE														+VE	-VE	-VE
cycloserine	Ambiguous DILI-concern	-VE										-VE	-VE	-VE	-VE	-VE								-VE	-VE	-VE											-VE	-VE	-VE
acitretin	vMost-DILI-Concern	+VE	5									+VE	+VE	-VE	+VE	-VE						+VE	+VE						+VE	-VE							+VE	+VE	+VE
fenclozic acid	vMost-DILI-Concern	+VE	N/A*									+VE	-VE	-VE	-VE	-VE						+VE	+VE														+VE	-VE	-VE
physostigmine	vNo-DILI-Concern	-VE										-VE	-VE	-VE	-VE	-VE						-VE	-VE				-VE	-VE									-VE	-VE	-VE
carmustine			3									+VE	-VE	-VE	-VE	-VE	+VE	+VE	+VE	+VE	-VE	+VE	+VE														+VE	-VE	-VE
sulpiride												+VE	-VE	-VE	-VE	-VE	+VE	-VE	+VE	-VE	-VE	+VE	-VE														+VE	-VE	-VE
flucloxacillin												+VE	+VE	-VE	-VE	-VE								+VE	-VE	+VE											+VE	-VE	-VE
salicylic acid									-VE	+VE	-VE	+VE	-VE	-VE	-VE	-VE						+VE	-VE														+VE	-VE	-VE
dihydralazine												+VE	-VE	-VE	-VE	-VE						+VE	+VE				+VE	+VE									+VE	-VE	-VE
fusidic acid												+VE	+VE	+VE	+VE	+VE						+VE	-VE														+VE	+VE	+VE									+VE	-VE
gliclazide												+VE	-VE	-VE	-VE	-VE						+VE	-VE						-VE	-VE							+VE	-VE	-VE
practolol												-VE	-VE	-VE	-VE	-VE						-VE	-VE				-VE	-VE									-VE	-VE	-VE
clonidine	Ambiguous DILI-concern	-VE	3				-VE	-VE																					+VE	-VE										-VE	-VE	-VE	-VE	-VE	-VE	-VE	-VE
maprotiline	Ambiguous DILI-concern	-VE					+VE	+VE									-VE	-VE	-VE	-VE	-VE								-VE	-VE
amantadine	Ambiguous DILI-concern	-VE	3				+VE	+VE	-VE	-VE	-VE																-VE	-VE	-VE	-VE
carbidopa	Ambiguous DILI-concern	-VE					-VE	-VE																					-VE	-VE	-VE	-VE	-VE															-VE	-VE
primidone	vNo-DILI-Concern	-VE				-VE	-VE	-VE																					-VE	-VE																		-VE	+VE
penbutolol	vNo-DILI-Concern	-VE	N/A			-VE	-VE	-VE																-VE	+VE	+VE														-VE	-VE	-VE	-VE	-VE	-VE	-VE	-VE
ritonavir	vMost-DILI-Concern	+VE				+VE	+VE	+VE	+VE	+VE	+VE																													+VE	-VE	-VE	+VE	-VE	+VE	+VE	+VE
kanamycin	vNo-DILI-Concern	-VE	N/A			-VE	-VE	-VE																																-VE	-VE	-VE	-VE	-VE	-VE	-VE	-VE	-VE	+VE
telmisartan	vLess-DILI-Concern	+VE				+VE	+VE	+VE																					-VE	-VE										-VE	-VE	-VE	-VE	-VE	+VE	+VE	+VE
atenolol	vLess-DILI-Concern	+VE																									-VE	-VE	-VE	-VE										-VE	-VE	-VE	-VE	-VE	-VE	-VE	-VE
ibufenac	vMost-DILI-Concern	+VE	N/A*																			+VE	+VE																	+VE	+VE	-VE	-VE	-VE	-VE	-VE	+VE
loperamide	vNo-DILI-Concern	-VE																									-VE	-VE	-VE	-VE										-VE	-VE	-VE	+VE	-VE	-VE	-VE	-VE
pyrimethamine	vLess-DILI-Concern	+VE																											+VE	+VE										-VE	-VE	-VE	-VE	-VE	-VE	-VE	-VE	+VE	+VE
hydroxyzine	vNo-DILI-Concern	-VE				-VE	+VE	+VE									-VE	-VE	-VE	-VE	-VE
minoxidil	vNo-DILI-Concern	-VE	N/A			-VE	-VE	-VE									-VE	-VE	-VE	-VE	-VE			-VE	-VE	-VE
mitomycin	vLess-DILI-Concern	+VE	N/A						+VE	+VE	-VE						+VE	-VE	-VE	-VE	-VE			+VE	+VE	+VE
propylthiouracil	vMost-DILI-Concern	+VE							+VE	+VE	+VE						+VE	+VE	+VE	+VE	-VE										+VE	-VE	-VE
allopurinol	vMost-DILI-Concern	+VE				+VE	-VE	+VE									+VE	-VE	+VE	-VE	-VE								+VE	+VE
mecamylamine	vNo-DILI-Concern	-VE															-VE	-VE	-VE	-VE	-VE			-VE	-VE	-VE
montelukast	vLess-DILI-Concern	+VE				+VE	+VE	+VE									-VE	-VE	-VE	-VE	-VE								-VE	-VE
prednisone	vLess-DILI-Concern	+VE															-VE	-VE	-VE	-VE	-VE								-VE	-VE				-VE	-VE	-VE
pyridostigmine	vNo-DILI-Concern	-VE															-VE	+VE	+VE	+VE	-VE			-VE	-VE	-VE
rifampin	vMost-DILI-Concern	+VE	8			+VE	+VE	+VE									+VE	+VE	+VE	+VE	-VE	+VE	-VE
valsartan	vLess-DILI-Concern	+VE				+VE	+VE	+VE									-VE	+VE	+VE	+VE	-VE								-VE	-VE
venlafaxine	vLess-DILI-Concern	+VE	7			+VE	+VE	+VE									-VE	+VE	+VE	+VE	-VE	+VE	-VE
azithromycin	vLess-DILI-Concern	+VE															+VE	-VE	+VE	-VE	-VE	+VE	+VE						-VE	-VE
aztreonam	Ambiguous DILI-concern	-VE															-VE	+VE	+VE	+VE	-VE	-VE	-VE						-VE	-VE
diltiazem	vMost-DILI-Concern	+VE															-VE	-VE	+VE	-VE	-VE						-VE	-VE	-VE	-VE
nisoldipine	Ambiguous DILI-concern	-VE															-VE	-VE	-VE	-VE	-VE						-VE	-VE	-VE	-VE
pamidronate	Ambiguous DILI-concern	-VE															-VE	-VE	-VE	-VE	-VE								-VE	-VE																		-VE	+VE
phenelzine	vLess-DILI-Concern	+VE															+VE	-VE	-VE	-VE	-VE						-VE	-VE	-VE	-VE
raloxifene	vNo-DILI-Concern	-VE															-VE	-VE	-VE	-VE	-VE						-VE	-VE	-VE	-VE
sulfasalazine	vMost-DILI-Concern	+VE															+VE	-VE	+VE	-VE	-VE						+VE	+VE	+VE	+VE
alendronate	vLess-DILI-Concern	+VE	N/A			+VE	-VE	-VE																-VE	-VE	-VE
benztropine	vNo-DILI-Concern	-VE	N/A			-VE	-VE	-VE																-VE	+VE	+VE
guanethidine	vNo-DILI-Concern	-VE	N/A			-VE	-VE	-VE																-VE	-VE	-VE
hydroxyurea	vMost-DILI-Concern	+VE				+VE	+VE	+VE																					+VE	-VE				+VE	+VE	+VE
procyclidine	vNo-DILI-Concern	-VE	N/A			-VE	-VE	+VE																-VE	-VE	+VE
acetylcysteine	vNo-DILI-Concern	-VE																																														-VE	+VE
biperiden	vNo-DILI-Concern	-VE	N/A			-VE	-VE	-VE														-VE	-VE
chloramphenicol	vNo-DILI-Concern	-VE																											+VE	-VE				+VE	-VE	-VE
cyanocobalamin	vNo-DILI-Concern	-VE				-VE	-VE	-VE																					-VE	-VE																		-VE	-VE
griseofulvin	vMost-DILI-Concern	+VE	3			+VE	+VE	+VE																			+VE	-VE	+VE	-VE
mexiletine	vMost-DILI-Concern	+VE	3			+VE	-VE	+VE																			+VE	+VE	+VE	+VE
mitoxantrone	vLess-DILI-Concern	+VE							+VE	-VE	-VE											-VE	+VE						+VE	+VE
naltrexone	Ambiguous DILI-concern	-VE	3																			+VE	+VE						+VE	-VE							+VE	-VE	-VE
nimodipine	Ambiguous DILI-concern	-VE																									+VE	+VE	+VE	+VE	+VE	-VE	+VE
pimozide	vNo-DILI-Concern	-VE																						+VE	+VE	-VE																						-VE	-VE
risperidone	vLess-DILI-Concern	+VE																									+VE	-VE	+VE	-VE	+VE	-VE	+VE
amiloride	vLess-DILI-Concern	+VE																				-VE	-VE				-VE	-VE	-VE	-VE
isotretinoin	vMost-DILI-Concern	+VE	2																			+VE	+VE						+VE	+VE																		+VE	-VE
temozolomide	vLess-DILI-Concern	+VE																									-VE	-VE	-VE	-VE																		-VE	+VE
benserazide																						-VE	-VE	-VE	-VE	-VE														-VE	-VE	-VE	+VE	-VE	-VE	-VE	-VE
sudoxicam																								+VE	-VE	-VE														+VE	-VE	-VE	-VE	-VE	-VE	-VE	-VE
aminosalicylic acid																	+VE	+VE	+VE	+VE	-VE								+VE	+VE	+VE	-VE	-VE
coumarin									+VE	+VE	+VE						+VE	-VE	-VE	-VE	-VE						+VE	+VE
cyproterone acetate																	+VE	+VE	+VE	+VE	-VE								+VE	-VE				+VE	+VE	+VE
neostigmine																	-VE	-VE	+VE	-VE	-VE			-VE	-VE	-VE
beclomethasone																	-VE	-VE	-VE	-VE	-VE						-VE	-VE	-VE	-VE
hycanthone																	+VE	+VE	+VE	+VE	-VE	+VE	+VE						+VE	+VE
albuterol			N/A			-VE	-VE	-VE																-VE	-VE	-VE
nicotine									-VE	-VE	-VE																				-VE	-VE	-VE															-VE	+VE
sulfamethoxazole						+VE	-VE	-VE	-VE	+VE	-VE																																					+VE	+VE
betahistine																											+VE	-VE	+VE	-VE				+VE	-VE	-VE
bupivacaine									+VE	-VE	-VE																		-VE	-VE																		-VE	+VE
eserine																													-VE	-VE	-VE	-VE	-VE															-VE	+VE
menadione																															+VE	+VE	+VE															-VE	+VE
miconazole																											-VE	-VE	-VE	-VE				-VE	-VE	-VE
oxyphenonium																													-VE	-VE	-VE	-VE	-VE															-VE	-VE
phenacetin																													+VE	+VE				+VE	+VE	-VE												-VE	+VE
phenazopyridine						-VE	-VE	+VE																			+VE	-VE	+VE	-VE
quinacrine																						+VE	+VE	+VE	+VE	+VE																						+VE	+VE
suprofen																						+VE	-VE														+VE	-VE	-VE
zalcitabine						+VE	-VE	-VE																					-VE	-VE																		-VE	-VE
astemizole																						+VE	+VE						-VE	-VE																		-VE	-VE
bupropion																													-VE	-VE																		+VE	-VE
diethylcarbamazine																											-VE	-VE	+VE	-VE																		+VE	-VE
terfenadine																											-VE	-VE	-VE	-VE																		+VE	-VE
dicloxacillin	vLess-DILI-Concern	+VE										+VE	+VE	+VE	+VE	-VE						+VE	+VE														+VE	-VE	-VE
glibenclamide	vLess-DILI-Concern	+VE										+VE	+VE	+VE	+VE	+VE						+VE	+VE														+VE	-VE	-VE
sorbitol	vNo-DILI-Concern	-VE																											-VE	-VE																		-VE
d-penicillamine									+VE	+VE	-VE	+VE	-VE	-VE	-VE	-VE																					+VE	-VE	-VE
clobetasol propionate												-VE	+VE	-VE	+VE	-VE						-VE	-VE														-VE	-VE	-VE
erythromycin estolate						+VE	+VE	+VE				+VE	+VE	+VE	+VE	+VE													+VE	+VE
picotamide												-VE	-VE	-VE	-VE	-VE																					-VE	-VE	-VE									-VE	+VE
valproate				+VE	+VE							+VE	-VE	-VE	-VE	-VE																																+VE	+VE
biotin											-VE																		-VE	-VE	-VE	-VE	-VE															-VE	0
3-acetamidophenol																													-VE	-VE																		-VE
aflatoxin b1																											+VE	+VE																				+VE
thioacetamide																													+VE	-VE																		+VE
indinavir	Ambiguous DILI-concern	-VE	8				+VE	+VE									+VE	-VE	+VE	-VE	-VE																			+VE	+VE	-VE	-VE	-VE	+VE	+VE	+VE
fluvoxamine	Ambiguous DILI-concern	-VE					+VE	+VE									-VE	+VE	+VE	+VE	-VE								+VE	-VE
budesonide	vNo-DILI-Concern	-VE															-VE	-VE	-VE	-VE	-VE																			-VE	+VE	-VE	+VE	-VE	+VE	+VE	-VE
clarithromycin	vMost-DILI-Concern	+VE															-VE	+VE	+VE	-VE	-VE																			+VE	-VE	-VE	-VE	+VE	-VE	-VE	+VE
olmesartan	Ambiguous DILI-concern	-VE															-VE	-VE	-VE	-VE	-VE																			-VE	-VE	-VE	-VE	-VE	-VE	-VE	-VE
zolpidem	Ambiguous DILI-concern	-VE															-VE	-VE	-VE	-VE	-VE																			-VE	-VE	-VE	-VE	-VE	-VE	-VE	-VE
meloxicam	vLess-DILI-Concern	+VE																						+VE	-VE	-VE														-VE	-VE	-VE	-VE	-VE	-VE	-VE	-VE
pazopanib	vMost-DILI-Concern	+VE				+VE	+VE	+VE																																+VE	+VE	+VE	-VE	+VE	-VE	-VE	+VE
protriptyline	vNo-DILI-Concern	-VE				-VE	-VE	-VE																																-VE	-VE	-VE	-VE	+VE	-VE	-VE	+VE
saquinavir	vLess-DILI-Concern	+VE							+VE	+VE	+VE																													-VE	-VE	+VE	+VE	-VE	+VE	+VE	+VE
tamsulosin	vLess-DILI-Concern	+VE	N/A			+VE	-VE	-VE																																-VE	-VE	-VE	-VE	-VE	-VE	-VE	-VE
tasosartan	vMost-DILI-Concern	+VE				+VE	+VE	+VE																																+VE	-VE	-VE	-VE	-VE	+VE	+VE	+VE
tolterodine	vNo-DILI-Concern	-VE				-VE	-VE	-VE																																-VE	+VE	-VE	-VE	-VE	-VE	-VE	-VE
vinblastine	vNo-DILI-Concern	-VE							+VE	-VE	+VE																													-VE	-VE	+VE	-VE	+VE	+VE	+VE	+VE
flecainide	vLess-DILI-Concern	+VE																											+VE	-VE										-VE	-VE	-VE	+VE	-VE	-VE	-VE	-VE
penicillin g	vLess-DILI-Concern	+VE																											-VE	-VE										-VE	-VE	-VE	-VE	-VE	-VE	-VE	-VE
busulfan	vMost-DILI-Concern	+VE	8						+VE	+VE	-VE						+VE	-VE	-VE	-VE	-VE
clemastine	vNo-DILI-Concern	-VE				-VE	-VE	-VE									-VE	-VE	-VE	-VE	-VE
pirprofen	vMost-DILI-Concern	+VE				+VE	-VE	+VE									+VE	+VE	+VE	+VE	-VE
terazosin	vNo-DILI-Concern	-VE				-VE	-VE	-VE									-VE	-VE	-VE	-VE	-VE
ceftazidime	vLess-DILI-Concern	+VE															+VE	+VE	+VE	-VE	-VE																											+VE	+VE
cimetidine	vLess-DILI-Concern	+VE															+VE	+VE	+VE	+VE	-VE								-VE	-VE
dofetilide	vNo-DILI-Concern	-VE															-VE	-VE	-VE	-VE	-VE	-VE	-VE
hydralazine	vLess-DILI-Concern	+VE															+VE	+VE	+VE	+VE	-VE																											+VE	+VE
sertraline	vLess-DILI-Concern	+VE															-VE	+VE	+VE	-VE	-VE								-VE	-VE
trimethoprim	vLess-DILI-Concern	+VE															-VE	-VE	+VE	-VE	-VE	+VE	-VE
amineptine	vMost-DILI-Concern	+VE				+VE	-VE	+VE																							+VE	-VE	-VE
folic acid	vNo-DILI-Concern	-VE	N/A			-VE	-VE	-VE	+VE	+VE	-VE
gefitinib	vMost-DILI-Concern	+VE				+VE	+VE	+VE	+VE	+VE	+VE
haloperidol	vLess-DILI-Concern	+VE	5			+VE	-VE	-VE																							+VE	-VE	-VE
sorafenib	vMost-DILI-Concern	+VE				+VE	+VE	+VE	+VE	+VE	-VE
spectinomycin	Ambiguous DILI-concern	-VE							+VE	+VE	+VE													+VE	-VE	-VE
zimelidine	vMost-DILI-Concern	+VE				+VE	+VE	+VE																													+VE	-VE	-VE
acetazolamide	vMost-DILI-Concern	+VE																											+VE	-VE				+VE	+VE	+VE
amikacin	vNo-DILI-Concern	-VE				-VE	+VE	+VE
dasatinib	vLess-DILI-Concern	+VE							+VE	-VE	+VE											+VE	+VE
dextromethorphan	vNo-DILI-Concern	-VE																											-VE	-VE				-VE	-VE	-VE
diflunisal	vMost-DILI-Concern	+VE							+VE	+VE	+VE																		+VE	+VE
efavirenz	vMost-DILI-Concern	+VE																													+VE	+VE	+VE															+VE	+VE
ergocalciferol	vNo-DILI-Concern	-VE				-VE	-VE	-VE																					-VE	-VE
estrone	Ambiguous DILI-concern	-VE																											+VE	-VE				+VE	-VE	-VE
ethotion	Ambiguous DILI-concern	-VE																						-VE	-VE	-VE
felodipine	vLess-DILI-Concern	+VE																						-VE	-VE	-VE
flavoxate	vNo-DILI-Concern	-VE	N/A																					-VE	-VE	-VE
fludarabine	vNo-DILI-Concern	-VE																						-VE	+VE	-VE
ifosfamide	vLess-DILI-Concern	+VE	4			+VE	-VE	-VE																																								+VE	+VE
isosorbide dinitrate	vNo-DILI-Concern	-VE																													-VE	-VE	-VE															-VE	+VE
ketoprofen	vLess-DILI-Concern	+VE																													+VE	-VE	-VE															+VE	+VE
mebendazole	vLess-DILI-Concern	+VE																											+VE	+VE				+VE	+VE	-VE
metronidazole	vLess-DILI-Concern	+VE				+VE	-VE	-VE																					+VE	+VE
moxisylyte	vMost-DILI-Concern	+VE																													-VE	+VE	-VE															-VE	-VE
nialamide	vMost-DILI-Concern	+VE																													-VE	-VE	-VE															-VE	+VE
nizatidine	vLess-DILI-Concern	+VE	5			+VE	-VE	-VE																																								+VE	+VE
paclitaxel	vLess-DILI-Concern	+VE																													+VE	+VE	+VE															+VE	+VE
propantheline	vNo-DILI-Concern	-VE																						-VE	-VE	-VE
rosuvastatin	vLess-DILI-Concern	+VE																						+VE	+VE	+VE																						+VE	+VE
sumatriptan	Ambiguous DILI-concern	-VE							-VE	-VE	-VE																		-VE	-VE
telithromycin	vMost-DILI-Concern	+VE				+VE	+VE	+VE																					+VE	+VE
thiamine	vNo-DILI-Concern	-VE																													-VE	-VE	-VE															-VE	+VE
thioguanine	vLess-DILI-Concern	+VE				+VE	-VE	-VE																					+VE	-VE
topiramate	vLess-DILI-Concern	+VE																													-VE	-VE	-VE															-VE	+VE
triprolidine	vNo-DILI-Concern	-VE				-VE	-VE	-VE														-VE	-VE
albendazole	vMost-DILI-Concern	+VE																									+VE	-VE	+VE	+VE
amoxapine	Ambiguous DILI-concern	-VE																									-VE	-VE	-VE	-VE
amrinone	Ambiguous DILI-concern	-VE																									+VE	-VE	+VE	-VE
brompheniramine	vNo-DILI-Concern	-VE																									-VE	-VE	-VE	-VE
chenodiol	Ambiguous DILI-concern	-VE																									+VE	+VE	+VE	+VE
dobutamine	vNo-DILI-Concern	-VE	N/A																								-VE	-VE	-VE	-VE
flucytosine	Ambiguous DILI-concern	-VE																											+VE	+VE																		-VE	+VE
fluvastatin	vLess-DILI-Concern	+VE																											-VE	-VE																		-VE	+VE
gabapentin	vLess-DILI-Concern	+VE																									-VE	-VE	-VE	-VE
hydrocortisone	vNo-DILI-Concern	-VE																									-VE	-VE	-VE	-VE
lisinopril	vLess-DILI-Concern	+VE																									+VE	+VE	+VE	-VE
memantine	vLess-DILI-Concern	+VE																											-VE	-VE																		-VE	-VE
pilocarpine	Ambiguous DILI-concern	-VE																									-VE	-VE	-VE	-VE
pindolol	vNo-DILI-Concern	-VE																									-VE	-VE	-VE	-VE
propafenone	vLess-DILI-Concern	+VE																									-VE	-VE	-VE	-VE
quinapril	vLess-DILI-Concern	+VE																									+VE	-VE	+VE	-VE
sulfamethizole	vLess-DILI-Concern	+VE																				+VE	-VE																									+VE	+VE
dabigatran																								-VE	-VE	-VE														-VE	-VE	-VE	-VE	-VE	+VE	+VE	-VE
17-a ethynylestradiol																	-VE	-VE	-VE	-VE	-VE
aminopyrine																	+VE	+VE	+VE	+VE	-VE
floxuridine																	+VE	-VE	+VE	-VE	-VE								+VE	-VE
retinoic acid																	+VE	-VE	-VE	-VE	-VE								+VE	+VE
sulfaphenazole																	-VE	+VE	+VE	+VE	-VE																											+VE	+VE
beta-estradiol									-VE	-VE	-VE													+VE	+VE	-VE
aricept																						-VE	+VE														-VE	-VE	-VE
ascorbic acid
citicoline																															-VE	-VE	-VE															-VE	+VE
clomiphene citrate																													+VE	-VE				+VE	-VE	-VE
dimethyl dulfoxide																															-VE	-VE	-VE
dipyrone									+VE	+VE	+VE																																					-VE	+VE
fludrocortisone acetate						-VE	-VE	-VE																					-VE	-VE
indoramin																								-VE	-VE	-VE
maleic acid																													+VE	-VE				+VE	+VE	-VE
melatonin																													-VE	-VE
metaproterenol sulfate						-VE	-VE	-VE																					+VE	-VE
metergoline																								-VE	+VE	-VE
methysergide maleate						-VE	-VE	-VE																					-VE	-VE
norgestrel																													+VE	-VE				+VE	-VE	-VE
phenformin																								+VE	+VE	+VE																						-VE	+VE
rimonabant																																					-VE	+VE	+VE
aminobenzoate potassium																													-VE	-VE																		-VE	+VE
aminoglutethimide																											-VE	-VE	-VE	-VE
azaserine																						+VE	+VE						+VE	-VE
bepridil																											+VE	+VE	+VE	+VE
ciclopirox																											-VE	-VE	-VE	-VE
folate																													-VE	-VE																		-VE	+VE
levodopa																											-VE	-VE	-VE	-VE
meclofenamate																													+VE	+VE
methacycline																													+VE	+VE																		+VE	+VE
molindone																											+VE	-VE	+VE	-VE
nocodazole																													-VE	-VE																		-VE	+VE
rotenone																																																+VE	+VE
vidarabine																													-VE	-VE																		-VE	+VE
cloxacillin	vLess-DILI-Concern	+VE										+VE	+VE	-VE	-VE	-VE																					+VE	-VE	-VE
butylhydroxytoluene																	-VE	+VE	+VE	+VE	-VE																											+VE
dimethylsulfoxide																																																-VE
ethanol																																																-VE
alloxan hydrate																													-VE	-VE																		+VE
ascorbate																													-VE	-VE																		-VE
fccp																													+VE	+VE																		+VE
galactosamine																																																+VE
lactose																																																-VE
p-bromophenol																													+VE	-VE																		+VE
pentachlorophenol																																																+VE
ribavirin	Ambiguous DILI-concern	-VE					-VE	-VE																					-VE	-VE
macitentan						+VE	+VE	+VE
kanamycin sulfate																													-VE	-VE
aliskiren	vLess-DILI-Concern	+VE																																						-VE	-VE	-VE	-VE	-VE	-VE	-VE	-VE
aripiprazole	Ambiguous DILI-concern	-VE																																						-VE	-VE	-VE	-VE	-VE	-VE	-VE	-VE
atazanavir	vLess-DILI-Concern	+VE																																						+VE	+VE	-VE	+VE	-VE	+VE	+VE	+VE
baclofen	vLess-DILI-Concern	+VE																																						-VE	-VE	-VE	-VE	-VE	-VE	-VE	-VE
carisoprodol	vNo-DILI-Concern	-VE																																						-VE	-VE	-VE	-VE	-VE	-VE	-VE	-VE
clonazepam	vLess-DILI-Concern	+VE																																						-VE	-VE	-VE	-VE	-VE	-VE	-VE	-VE
cyclobenzaprine	vLess-DILI-Concern	+VE																																						-VE	-VE	-VE	+VE	-VE	-VE	-VE	-VE
dipyridamole	Ambiguous DILI-concern	-VE																																						+VE	-VE	+VE	+VE	-VE	+VE	+VE	+VE
droxicam	vMost-DILI-Concern	+VE																																						+VE	-VE	-VE	-VE	-VE	-VE	-VE	-VE
isradipine	vLess-DILI-Concern	+VE																																						-VE	+VE	-VE	+VE	-VE	+VE	+VE	-VE
midazolam	vNo-DILI-Concern	-VE																																						-VE	+VE	-VE	-VE	+VE	+VE	+VE	+VE
mifepristone	vNo-DILI-Concern	-VE																																						-VE	-VE	+VE	+VE	-VE	+VE	+VE	+VE
nebivolol	Ambiguous DILI-concern	-VE																																						-VE	-VE	-VE	-VE	-VE	-VE	-VE	-VE
piperacillin	Ambiguous DILI-concern	-VE																																						-VE	-VE	-VE	-VE	-VE	-VE	-VE	-VE
ranolazine	vNo-DILI-Concern	-VE																																						-VE	-VE	-VE	-VE	+VE	-VE	-VE	+VE
amphotericin b	vLess-DILI-Concern	+VE															+VE	-VE	+VE	-VE	-VE
butorphanol	vNo-DILI-Concern	-VE															-VE	-VE	-VE	-VE	-VE
cefoperazone	vLess-DILI-Concern	+VE															-VE	-VE	+VE	-VE	-VE
ceftriaxone	vLess-DILI-Concern	+VE															-VE	+VE	+VE	+VE	-VE
cilostazol	Ambiguous DILI-concern	-VE															-VE	-VE	+VE	-VE	-VE
cytarabine	vMost-DILI-Concern	+VE	3														+VE	-VE	+VE	-VE	-VE
dactinomycin	vMost-DILI-Concern	+VE															+VE	-VE	-VE	-VE	-VE
etidronic acid	vNo-DILI-Concern	-VE	N/A														-VE	-VE	+VE	-VE	-VE
finasteride	vLess-DILI-Concern	+VE															-VE	-VE	-VE	-VE	-VE
guaifenesin	vNo-DILI-Concern	-VE															-VE	-VE	+VE	-VE	-VE
hydromorphone	Ambiguous DILI-concern	-VE															-VE	-VE	-VE	-VE	-VE
lamotrigine	vMost-DILI-Concern	+VE															+VE	-VE	+VE	-VE	-VE
leuprolide	vLess-DILI-Concern	+VE															-VE	-VE	-VE	-VE	-VE
meclizine	vNo-DILI-Concern	-VE	N/A														-VE	-VE	-VE	-VE	-VE
meperidine	vNo-DILI-Concern	-VE															-VE	+VE	+VE	-VE	-VE
mepivacaine	vNo-DILI-Concern	-VE															-VE	-VE	+VE	-VE	-VE
meropenem	vLess-DILI-Concern	+VE															+VE	+VE	+VE	+VE	-VE
methamphetamine	vNo-DILI-Concern	-VE															-VE	-VE	-VE	-VE	-VE
methocarbamol	Ambiguous DILI-concern	-VE															-VE	-VE	+VE	-VE	-VE
metyrosine	vNo-DILI-Concern	-VE	N/A														-VE	-VE	+VE	-VE	-VE
midodrine	vNo-DILI-Concern	-VE															-VE	-VE	-VE	-VE	-VE
modafinil	vLess-DILI-Concern	+VE															-VE	-VE	+VE	-VE	-VE
morphine	vNo-DILI-Concern	-VE															-VE	+VE	+VE	-VE	-VE
nalbuphine	vNo-DILI-Concern	-VE															-VE	-VE	-VE	-VE	-VE
nateglinide	Ambiguous DILI-concern	-VE															-VE	+VE	+VE	+VE	-VE
nilutamide	vMost-DILI-Concern	+VE															+VE	-VE	+VE	-VE	-VE
ofloxacin	vLess-DILI-Concern	+VE															+VE	-VE	+VE	-VE	-VE
omeprazole	vLess-DILI-Concern	+VE															-VE	-VE	-VE	-VE	-VE
oxymorphone	vNo-DILI-Concern	-VE															-VE	-VE	-VE	-VE	-VE
phendimetrazine	vNo-DILI-Concern	-VE	N/A														-VE	+VE	+VE	-VE	-VE
phenobarbital	vLess-DILI-Concern	+VE	3														+VE	-VE	+VE	-VE	-VE
phentermine	vLess-DILI-Concern	+VE	N/A														-VE	-VE	-VE	-VE	-VE
prochlorperazine	vLess-DILI-Concern	+VE															+VE	-VE	-VE	-VE	-VE
risedronate	Ambiguous DILI-concern	-VE															-VE	-VE	-VE	-VE	-VE
selegiline	vNo-DILI-Concern	-VE															-VE	-VE	-VE	-VE	-VE
sotalol	Ambiguous DILI-concern	-VE															-VE	-VE	+VE	-VE	-VE
testosterone	vMost-DILI-Concern	+VE															-VE	-VE	-VE	-VE	-VE
torasemide	Ambiguous DILI-concern	-VE															-VE	-VE	-VE	-VE	-VE
4-aminosalicylic acid	vMost-DILI-Concern	+VE				+VE	-VE	-VE
ampicillin	vLess-DILI-Concern	+VE							+VE	+VE	-VE
arsenic trioxide	Ambiguous DILI-concern	-VE							+VE	-VE	+VE
benzarone	vMost-DILI-Concern	+VE				+VE	+VE	+VE
benziodarone	vMost-DILI-Concern	+VE	N/A*			+VE	+VE	+VE
bupropion	vLess-DILI-Concern	+VE	5			+VE	+VE	+VE
candesartan	vLess-DILI-Concern	+VE				+VE	-VE	-VE
carboplatin	vLess-DILI-Concern	+VE	3			+VE	-VE	-VE
cefixime	Ambiguous DILI-concern	-VE							+VE	+VE	-VE
chlorambucil	vLess-DILI-Concern	+VE							+VE	+VE	+VE
cisplatin	vLess-DILI-Concern	+VE	3			+VE	-VE	+VE
daunorubicin	vNo-DILI-Concern	-VE							+VE	+VE	+VE
deferoxamine	vLess-DILI-Concern	+VE				+VE	+VE	+VE
diazoxide	Ambiguous DILI-concern	-VE							-VE	+VE	-VE
dihydroergotamine	vNo-DILI-Concern	-VE	N/A			-VE	-VE	-VE
ebrotidine	vMost-DILI-Concern	+VE	N/A*			+VE	+VE	+VE
erlotinib	vMost-DILI-Concern	+VE							+VE	+VE	+VE
esmolol	vNo-DILI-Concern	-VE	N/A			-VE	-VE	+VE
ethambutol	vMost-DILI-Concern	+VE	8			+VE	-VE	-VE
etodolac	vMost-DILI-Concern	+VE	8			+VE	+VE	+VE
febuxostat	vMost-DILI-Concern	+VE				+VE	+VE	+VE
fenoprofen	vMost-DILI-Concern	+VE	8			+VE	+VE	+VE
fipexide	vMost-DILI-Concern	+VE				+VE	+VE	+VE
loratadine	vNo-DILI-Concern	-VE				-VE	-VE	+VE
metoprolol	vLess-DILI-Concern	+VE	5			+VE	-VE	+VE
nelfinavir	vLess-DILI-Concern	+VE							+VE	+VE	+VE
nilotinib	Ambiguous DILI-concern	-VE							-VE	+VE	+VE
orlistat	vMost-DILI-Concern	+VE	8			+VE	+VE	+VE
paliperidone	vNo-DILI-Concern	-VE				-VE	-VE	-VE
pamabrom	vNo-DILI-Concern	-VE				-VE	-VE	-VE
paromomycin	vNo-DILI-Concern	-VE	N/A			-VE	-VE	-VE
pemoline	vMost-DILI-Concern	+VE																													+VE	-VE	-VE
penicillin v	vNo-DILI-Concern	-VE																						+VE	-VE	-VE
pergolide	Ambiguous DILI-concern	-VE																													-VE	-VE	-VE
riboflavin	vNo-DILI-Concern	-VE							-VE	-VE	-VE
tacrolimus	vLess-DILI-Concern	+VE	5			+VE	-VE	-VE
tipranavir	vMost-DILI-Concern	+VE	8			+VE	+VE	+VE
tramadol	Ambiguous DILI-concern	-VE							+VE	-VE	-VE
tretinoin	Ambiguous DILI-concern	-VE																						+VE	+VE	-VE
trihexyphenidyl	vNo-DILI-Concern	-VE				-VE	-VE	-VE
acetylcholine chloride	vNo-DILI-Concern	-VE																											-VE	-VE
adenosine	vNo-DILI-Concern	-VE																											-VE	-VE
ammonium chloride	vNo-DILI-Concern	-VE																											-VE	-VE
bacitracin	vNo-DILI-Concern	-VE																											-VE	-VE
benazepril	vLess-DILI-Concern	+VE																											-VE	-VE
capreomycin	Ambiguous DILI-concern	-VE																																														-VE	+VE
cefotetan	Ambiguous DILI-concern	-VE																				-VE	-VE
chlorzoxazone	vMost-DILI-Concern	+VE																											+VE	+VE
citalopram	vLess-DILI-Concern	+VE																											-VE	-VE
cladribine	Ambiguous DILI-concern	-VE																											-VE	-VE
cyproheptadine	vLess-DILI-Concern	+VE																											+VE	+VE
dyphylline	vNo-DILI-Concern	-VE																				-VE	-VE
enalapril	vLess-DILI-Concern	+VE																																														+VE	+VE
enalaprilat	Ambiguous DILI-concern	-VE																				+VE	-VE
ezetimibe	vLess-DILI-Concern	+VE
fluorouracil	vLess-DILI-Concern	+VE																				+VE	+VE
foscarnet	Ambiguous DILI-concern	-VE																																														-VE	+VE
gemfibrozil	vMost-DILI-Concern	+VE																											+VE	+VE
hydrochlorothiazide	vLess-DILI-Concern	+VE																											+VE	+VE
l-arginine	vNo-DILI-Concern	-VE																											-VE	-VE
levetiracetam	vLess-DILI-Concern	+VE																				+VE	+VE
lomefloxacin	Ambiguous DILI-concern	-VE																											+VE	-VE
metoclopramide	vLess-DILI-Concern	+VE																																														-VE	-VE
nalidixic acid	Ambiguous DILI-concern	-VE																											+VE	+VE
norethindrone	Ambiguous DILI-concern	-VE																											+VE	-VE
norfloxacin	vLess-DILI-Concern	+VE																																														+VE	+VE
prednisolone	vLess-DILI-Concern	+VE	3																			-VE	-VE
procainamide	vLess-DILI-Concern	+VE																																														+VE	+VE
riluzole	vMost-DILI-Concern	+VE																											+VE	+VE
scopolamine	vNo-DILI-Concern	-VE																				-VE	-VE
spironolactone	vLess-DILI-Concern	+VE																											+VE	+VE
streptozocin	Ambiguous DILI-concern	-VE																																														-VE	-VE
terbutaline	vLess-DILI-Concern	+VE																				+VE	+VE
thiothixene	Ambiguous DILI-concern	-VE																											-VE	-VE
tolazamide	vLess-DILI-Concern	+VE																																														+VE	+VE
trimethadione	Ambiguous DILI-concern	-VE																											+VE	-VE
ursodeoxycholic acid	Ambiguous DILI-concern	-VE																											-VE	-VE
zonisamide	vLess-DILI-Concern	+VE																																														-VE	+VE
dronedaron																																								+VE	-VE	-VE	+VE	-VE	-VE	-VE	-VE
oxcarbazeptin																																								+VE	+VE	-VE	-VE	-VE	-VE	-VE	+VE
ro																																								+VE	-VE	+VE	-VE	-VE	+VE	+VE	+VE
sibrafiban																																								-VE	-VE	-VE	-VE	-VE	-VE	-VE	-VE
tiotropium																																								-VE	-VE	-VE	-VE	-VE	-VE	-VE	-VE
18 beta-glycyrrhetic acid																	-VE	-VE	+VE	-VE	-VE
alprostadil																	-VE	-VE	-VE	-VE	-VE
amsacrine																	+VE	+VE	+VE	+VE	-VE
carbimazole																	+VE	-VE	-VE	-VE	-VE
diethylsilbesterol																	+VE	-VE	-VE	-VE	-VE
estriol																	-VE	-VE	-VE	-VE	-VE
ferrous sulfate																	+VE	+VE	+VE	+VE	-VE
flunisolide																	-VE	-VE	-VE	-VE	-VE
glycine																	-VE	+VE	+VE	+VE	-VE
hemin																	-VE	-VE	+VE	-VE	-VE
hydrocodone																	-VE	-VE	-VE	-VE	-VE
ipratropium																	-VE	-VE	-VE	-VE	-VE
l-leucine																	-VE	-VE	+VE	-VE	-VE
menthofuran																	+VE	-VE	-VE	-VE	-VE
mestranol																	-VE	-VE	-VE	-VE	-VE
metaraminol																	-VE	-VE	-VE	-VE	-VE
methyl bromide																	-VE	-VE	-VE	-VE	-VE
oxyphenbutazone																	+VE	+VE	+VE	+VE	-VE
plicamycin																	+VE	-VE	-VE	-VE	-VE
pyrilamine																	-VE	-VE	-VE	-VE	-VE
remoxipride																	-VE	-VE	+VE	-VE	-VE
sulfadoxine																	-VE	+VE	+VE	+VE	-VE
triamcinolone																	-VE	-VE	-VE	-VE	-VE
troleandomycin																	+VE	+VE	+VE	+VE	-VE
zoxazolamine																	+VE	+VE	+VE	+VE	-VE
methylparaben											-VE
Ambroxol									-VE	-VE	-VE
amisulpride																															-VE	-VE	-VE
Antipyrine									-VE	+VE	-VE
Capsaicin									-VE	-VE	+VE
Clodronate									-VE	-VE	-VE
Curcumin									-VE	-VE	+VE
Econazole									+VE	+VE	+VE
Flufenamic acid									+VE	+VE	+VE
Flupirtine (Kv7 hepatotoxic@400)						+VE	+VE	+VE
Flupirtine (Kv7 hepatotoxic@600)						+VE	+VE	+VE
folinic acid																															-VE	-VE	-VE
Gallic acid									-VE	+VE	+VE
genistein									-VE	+VE	+VE
glucose
Gossypol									+VE	+VE	+VE
hyoscyamine (daturine)																								-VE	-VE	-VE
Hyperforin									-VE	+VE	+VE
levocarnitine			N/A																					-VE	-VE	-VE
Lonidamine									+VE	+VE	+VE
manganese chloride									-VE	-VE	-VE
Molsidomine									-VE	-VE	-VE
Nicergoline									-VE	-VE	+VE
Pranlukast						+VE	+VE	+VE
Resveratrol									-VE	-VE	-VE
roxithromycin									+VE	+VE	-VE
Saccharin									+VE	+VE	-VE
ticrynafen						+VE	+VE	+VE
Tolfenamic acid									+VE	+VE	+VE
triclosan
Troxerutin									-VE	-VE	+VE
1,2,3,4,5,6-hexachlorocyclohexane																													+VE	-VE
2,4 dinitrophenol
2-nitrofluorene
acetohexamide																													+VE	+VE
acivicin																													-VE	-VE
aminosalycilate																																																+VE	+VE
amsacrine																													+VE	+VE
antazoline																						-VE	-VE
atractyloside																													+VE	+VE
betamethasone																													-VE	-VE
busulphan																													+VE	+VE
butacaine																						-VE	+VE
cadmium chloride																													+VE	+VE
calcium pantothenate																													-VE	-VE
carbendazim																													+VE	-VE
carbenoxolone disodium																													-VE	-VE
ce-1																													+VE	+VE
cefoperazone dihydrate																													-VE	-VE
cerivastatin																																																+VE	+VE
chlorotrianisene																						-VE	-VE
chlortetracycline																													+VE	+VE
ciglitizone																																																-VE	+VE
cis(z)-flupentixol																													-VE	-VE
citrate
cj-1																													+VE	+VE
cj-2																													+VE	+VE
cj-3																													+VE	+VE
cj-a																													+VE	-VE
clinafloxacin																													-VE	-VE
clioquinol																																																-VE	+VE
cp-1																													+VE	+VE
cp-10																													+VE	+VE
cp-11																													+VE	+VE
cp-12																													+VE	+VE
cp-13																													+VE	+VE
cp-14																													+VE	+VE
cp-15																													+VE	+VE
cp-16																													+VE	+VE
cp-17																													+VE	+VE
cp-18																													+VE	+VE
cp-19																													+VE	+VE
cp-2																													+VE	+VE
cp-20																													+VE	+VE
cp-21																													+VE	+VE
cp-22																													+VE	+VE
cp-3																													+VE	+VE
cp-4																													+VE	+VE
cp-5																													+VE	+VE
cp-6																													+VE	+VE
cp-7																													+VE	+VE
cp-8																													+VE	+VE
cp-9																													+VE	+VE
cp-a																													+VE	-VE
cp-b																													+VE	-VE
cp-c																													+VE	-VE
cp-d																													+VE	-VE
cp-e																													+VE	-VE
cp-f																													+VE	-VE
cp-g																													+VE	-VE
cumene hydroperoxide
cycloheximide
deferoxamine																													+VE	+VE
demeclocycline																													+VE	-VE
d-galactosamine																													+VE	-VE
dinoprostone																						-VE	-VE
disopyramide phosphate																													+VE	-VE
doxycycline
doxycycline hyclate																													+VE	+VE
edrophonium chloride																													-VE	-VE
ergonovine maleate																													-VE	-VE
estradiol 17b glucuronide																													+VE	-VE
ethylestrenol																																																+VE	+VE
ethynodiol diacetate																													+VE	-VE
fenfluramine																																																-VE	-VE
fenoprofen sodium																													+VE	+VE
fenoterol hbr																													+VE	-VE
flufenamate																																																-VE	+VE
gallamine triethiodide																													-VE	-VE
gallium nitrate hydrate																													-VE	-VE
gatifloxacin																													-VE	-VE
glyburide																																																+VE	+VE
glycochenodeoxycholate
halothane																																																-VE	+VE
idarubicin																													-VE	-VE
idoxuridine																													+VE	-VE
indoprofen																																																-VE	+VE
isoxsuprine																													-VE	-VE
l-ethionine																													+VE	-VE
lithocholic acid																													+VE	-VE
lofexidine																						-VE	-VE
malathion
medroxyprogesterone acetate																													-VE	-VE
medrysone																						-VE	+VE
mercury ii chloride
mesoridazine besylate																													+VE	-VE
methicillin sodium																													+VE	-VE
methoxamine																													-VE	-VE
methylergonovine maleate																													-VE	-VE
metoclopramide																													+VE	-VE
mevastatin																																																-VE	-VE
monocrotaline																													+VE	-VE
nalmefene																													-VE	-VE
nnk
oxybendazole																													+VE	-VE
paraquat
paromomycin																													-VE	-VE
pf-1																													+VE	+VE
phenobarbital
phenylpropanolamine																													-VE	-VE
piperonyl butoxide
potassium dichromate																													+VE	+VE
procarbazine																													+VE	-VE
promazine																													-VE	-VE
propythiouracil																																																+VE	+VE
pseudoephedrine																													-VE	-VE
puromycin																													+VE	+VE
sodium chloride																																																-VE	+VE
sodium valproate
sulfabenzamide																																																-VE	-VE
taurolithocholate
telenzipine																																																-VE	-VE
tert-butyl hydroperoxide
tetracaine																													-VE	-VE
tianeptine																													+VE	-VE
tilorone
timolol maleate																													+VE	-VE
tranylcypromine																													-VE	-VE
uk-a																													+VE	-VE
uk-b																													+VE	-VE
uk-c																													+VE	-VE
uk-d																													+VE	-VE
vincamine																																																-VE	+VE
rifamycin SV												+VE	+VE	+VE	+VE	+VE
Propyl paraben									-VE		+VE
acetamido uorene																																																+VE
ally alcohol																																																+VE
benzopyrene																																																+VE
betaine hcl (acidic)																																																+VE
bromobenzene																																																+VE
buthionine																																																+VE
carbon tetrachloride																																																+VE
chloroform																																																+VE
culture media																																																-VE
cytochalasin b																																																+VE
cytochalasin d																																																+VE
diaminotriazole																																																+VE
dichloroethylene																																																+VE
diquat																																																+VE
ethionine																																																+VE
eugenol																																																+VE
formaldehyde																																																+VE
glucosamine																																																+VE
hydrochloric acid																																																+VE
ionomycin																																																+VE
isopropylphenol																																																+VE
malonic acid																																																+VE
m-cresol																																																+VE
methoxyphenol																																																+VE
monensin																																																+VE
napthylisothiocyanate																																																+VE
nitroproprionic acid																																																+VE
nitrosodimethylamine																																																+VE
p-cresol																																																+VE
ryanodine																																																+VE
sodium hydroxide																																																+VE
sulfanilamide																																																-VE
taurocholic																																																+VE
taurodeoycholic																																																+VE
taurolithocholic																																																+VE
trichloroethylene																																																+VE
ethacrynic acid	Ambiguous DILI-concern	-VE	5				+VE	+VE
ganciclovir	Ambiguous DILI-concern	-VE	7				-VE	-VE
oseltamivir	Ambiguous DILI-concern	-VE	3				-VE	+VE
naloxone	vNo-DILI-Concern	-VE									-VE
Butein											+VE
Ethyl paraben											-VE
Nifuroxazide											+VE
Phloroglucinol											-VE
Sucrose											-VE
taurine											-VE
4-phenylbutyric acid	Ambiguous DILI-concern	-VE
abacavir	vMost-DILI-Concern	+VE	8
abatacept	vLess-DILI-Concern	+VE
abciximab	vNo-DILI-Concern	-VE
acamprosate	vLess-DILI-Concern	+VE
acarbose	vMost-DILI-Concern	+VE	5
acebutolol	vLess-DILI-Concern	+VE
aceclofenac	vLess-DILI-Concern	+VE
acetohydroxamic acid	Ambiguous DILI-concern	-VE
adalimumab	vLess-DILI-Concern	+VE
adefovir	vLess-DILI-Concern	+VE
agalsidase beta	vNo-DILI-Concern	-VE
alaproclate	vMost-DILI-Concern	+VE	N/A*
alatrofloxacin mesylate	vMost-DILI-Concern	+VE
alclofenac	vMost-DILI-Concern	+VE	N/A*
aldesleukin	Ambiguous DILI-concern	-VE
alemtuzumab	vNo-DILI-Concern	-VE
alfentanil	vNo-DILI-Concern	-VE
alfuzosin	vLess-DILI-Concern	+VE
alglucosidase alfa	vNo-DILI-Concern	-VE
almotriptan	vNo-DILI-Concern	-VE
alosetron	vLess-DILI-Concern	+VE
alprazolam	vLess-DILI-Concern	+VE
alteplase	vNo-DILI-Concern	-VE
altretamine	Ambiguous DILI-concern	-VE	2
alvimopan	vNo-DILI-Concern	-VE
ambenonium	vNo-DILI-Concern	-VE
amifostine	vNo-DILI-Concern	-VE
aminocaproic acid	vNo-DILI-Concern	-VE
aminohippurate	vNo-DILI-Concern	-VE
aminophylline	vNo-DILI-Concern	-VE
amphetamine	vLess-DILI-Concern	+VE
amprenavir	Ambiguous DILI-concern	-VE
anagrelide	Ambiguous DILI-concern	-VE
anakinra	vLess-DILI-Concern	+VE
anastrozole	vLess-DILI-Concern	+VE
anidulafungin	Ambiguous DILI-concern	-VE
antithymocyte globulin	Ambiguous DILI-concern	-VE
aplaviroc	vMost-DILI-Concern	+VE
apomorphine	vNo-DILI-Concern	-VE
aprepitant	Ambiguous DILI-concern	-VE
aprotinin	Ambiguous DILI-concern	-VE
argatroban	vNo-DILI-Concern	-VE
Argipressin	vNo-DILI-Concern	-VE
armodafinil	Ambiguous DILI-concern	-VE
asparaginase	vMost-DILI-Concern	+VE
atomoxetine	vMost-DILI-Concern	+VE
atovaquone	Ambiguous DILI-concern	-VE
atracurium	vNo-DILI-Concern	-VE
auranofin	vLess-DILI-Concern	+VE
azacitidine	Ambiguous DILI-concern	-VE
balsalazide	Ambiguous DILI-concern	-VE
basiliximab	vNo-DILI-Concern	-VE
bendamustine	vNo-DILI-Concern	-VE
bendazac	vMost-DILI-Concern	+VE
bendroflumethiazide	vLess-DILI-Concern	+VE
benzonatate	vLess-DILI-Concern	+VE	N/A
benzphetamine	vNo-DILI-Concern	-VE	N/A
benzylpenicilloyl polylysine	vNo-DILI-Concern	-VE
betaxolol	Ambiguous DILI-concern	-VE
bethanechol	vNo-DILI-Concern	-VE	N/A
bevacizumab	vNo-DILI-Concern	-VE
bexarotene	vMost-DILI-Concern	+VE
bisoprolol	Ambiguous DILI-concern	-VE	3
bivalirudin	vNo-DILI-Concern	-VE
bleomycin	Ambiguous DILI-concern	-VE
bortezomib	vMost-DILI-Concern	+VE
botulinum toxin type a	vNo-DILI-Concern	-VE
botulinum toxin type b	vNo-DILI-Concern	-VE
bromocriptine	vLess-DILI-Concern	+VE
butabarbital	Ambiguous DILI-concern	-VE
cabergoline	vNo-DILI-Concern	-VE
calcitonin salmon	vNo-DILI-Concern	-VE
calcitriol	vNo-DILI-Concern	-VE
calcium acetate	vNo-DILI-Concern	-VE
canakinumab	vLess-DILI-Concern	+VE
capecitabine	Ambiguous DILI-concern	-VE
carbenicillin	vLess-DILI-Concern	+VE
carbinoxamine	vNo-DILI-Concern	-VE	N/A
carboprost tromethamine	vNo-DILI-Concern	-VE
carvedilol	vLess-DILI-Concern	+VE
caspofungin	Ambiguous DILI-concern	-VE
cefaclor	vLess-DILI-Concern	+VE
cefadroxil	vLess-DILI-Concern	+VE
cefazolin	vLess-DILI-Concern	+VE
cefdinir	vLess-DILI-Concern	+VE
cefditoren	Ambiguous DILI-concern	-VE
cefepime	vLess-DILI-Concern	+VE
cefotaxime	vLess-DILI-Concern	+VE
cefoxitin	Ambiguous DILI-concern	-VE
cefpodoxime	Ambiguous DILI-concern	-VE
cefprozil	vLess-DILI-Concern	+VE
ceftibuten	Ambiguous DILI-concern	-VE
ceftizoxime	Ambiguous DILI-concern	-VE
cefuroxime	vLess-DILI-Concern	+VE
cephalexin	vLess-DILI-Concern	+VE
cephradine	Ambiguous DILI-concern	-VE
certolizumab pegol	Ambiguous DILI-concern	-VE
cetirizine	vLess-DILI-Concern	+VE
cetrorelix	Ambiguous DILI-concern	-VE
cetuximab	vNo-DILI-Concern	-VE
cevimeline	Ambiguous DILI-concern	-VE
chlorcyclizine	vLess-DILI-Concern	+VE
chlordiazepoxide	vLess-DILI-Concern	+VE
chlormezanone	vMost-DILI-Concern	+VE
chlorothiazide	vLess-DILI-Concern	+VE
chlorthalidone	Ambiguous DILI-concern	-VE
cholestyramine	Ambiguous DILI-concern	-VE
choriogonadotropin alfa	Ambiguous DILI-concern	-VE
cidofovir	Ambiguous DILI-concern	-VE
cinacalcet	vNo-DILI-Concern	-VE
cisatracurium besylate	vNo-DILI-Concern	-VE
clevidipine	vNo-DILI-Concern	-VE
clindamycin	vLess-DILI-Concern	+VE
clindamycin-2-phosphate	Ambiguous DILI-concern	-VE
clofarabine	Ambiguous DILI-concern	-VE
clomacran	vMost-DILI-Concern	+VE	N/A*
clometacin	vMost-DILI-Concern	+VE	N/A*
clomiphene	vLess-DILI-Concern	+VE
clopidogrel	vLess-DILI-Concern	+VE
clorazepate	Ambiguous DILI-concern	-VE
codeine	vNo-DILI-Concern	-VE
colesevelam	Ambiguous DILI-concern	-VE
colestipol	Ambiguous DILI-concern	-VE
colistimethate	vNo-DILI-Concern	-VE
conivaptan	vNo-DILI-Concern	-VE
corticorelin ovine triflutate	vNo-DILI-Concern	-VE
corticotropin	vNo-DILI-Concern	-VE
cortisone acetate	vNo-DILI-Concern	-VE
cosyntropin	vNo-DILI-Concern	-VE
cromoglicate	vLess-DILI-Concern	+VE
cupric chloride	vNo-DILI-Concern	-VE
cyclofenil	vMost-DILI-Concern	+VE
cysteamine	Ambiguous DILI-concern	-VE
dalteparin sodium	vLess-DILI-Concern	+VE
daptomycin	vLess-DILI-Concern	+VE
darbepoetin alfa	vLess-DILI-Concern	+VE
darifenacin	vNo-DILI-Concern	-VE
darunavir	vMost-DILI-Concern	+VE
decitabine	Ambiguous DILI-concern	-VE
deferasirox	vMost-DILI-Concern	+VE	7
degarelix	Ambiguous DILI-concern	-VE
delavirdine	Ambiguous DILI-concern	-VE
demeclocycline	Ambiguous DILI-concern	-VE
denileukin diftitox	Ambiguous DILI-concern	-VE
dermatan	vMost-DILI-Concern	+VE	N/A*
desloratadine	vLess-DILI-Concern	+VE
desmopressin	Ambiguous DILI-concern	-VE
desvenlafaxine	vLess-DILI-Concern	+VE
dexbrompheniramine	vNo-DILI-Concern	-VE
dexchlorpheniramine	vNo-DILI-Concern	-VE
dexlansoprazole	vLess-DILI-Concern	+VE
dexmedetomidine	Ambiguous DILI-concern	-VE
dexmethylphenidate	vLess-DILI-Concern	+VE
dexpanthenol	vNo-DILI-Concern	-VE
dexrazoxane	Ambiguous DILI-concern	-VE
dextroamphetamine	vNo-DILI-Concern	-VE
dextrose	vNo-DILI-Concern	-VE
diatrizoate	vNo-DILI-Concern	-VE
diazepam	Ambiguous DILI-concern	-VE
dichlorphenamide	vNo-DILI-Concern	-VE
dicyclomine	vNo-DILI-Concern	-VE
diethylpropion	vNo-DILI-Concern	-VE
dimenhydrinate	vNo-DILI-Concern	-VE
dimercaprol	vNo-DILI-Concern	-VE
diphenoxylate	vNo-DILI-Concern	-VE
disopyramide	vLess-DILI-Concern	+VE
divalproex sodium	vMost-DILI-Concern	+VE
docetaxel	vLess-DILI-Concern	+VE	8
dolasetron	Ambiguous DILI-concern	-VE
doripenem	Ambiguous DILI-concern	-VE
doxapram	vNo-DILI-Concern	-VE
doxazosin	Ambiguous DILI-concern	-VE
doxepin	vLess-DILI-Concern	+VE
doxercalciferol	Ambiguous DILI-concern	-VE
doxycycline	vLess-DILI-Concern	+VE	3
doxylamine	vNo-DILI-Concern	-VE
dronedarone	vMost-DILI-Concern	+VE
droperidol	vNo-DILI-Concern	-VE
duloxetine	vMost-DILI-Concern	+VE
dutasteride	vNo-DILI-Concern	-VE
ecallantide	vNo-DILI-Concern	-VE
eculizumab	vNo-DILI-Concern	-VE
edetic acid	Ambiguous DILI-concern	-VE
edrophonium	vNo-DILI-Concern	-VE	N/A
eletriptan	Ambiguous DILI-concern	-VE
eltrombopag olamine	vMost-DILI-Concern	+VE
emtricitabine	Ambiguous DILI-concern	-VE
enfuvirtide	Ambiguous DILI-concern	-VE
enoxaparin	vLess-DILI-Concern	+VE
entecavir	Ambiguous DILI-concern	-VE
ephedrine	vNo-DILI-Concern	-VE
epinephrine	vNo-DILI-Concern	-VE
epirubicin	Ambiguous DILI-concern	-VE
eplerenone	Ambiguous DILI-concern	-VE
epoetin alfa	vNo-DILI-Concern	-VE
epoprostenol	Ambiguous DILI-concern	-VE
eprosartan	Ambiguous DILI-concern	-VE
eptifibatide	vNo-DILI-Concern	-VE
ertapenem	Ambiguous DILI-concern	-VE
erythropoietin	vNo-DILI-Concern	-VE
escitalopram	vLess-DILI-Concern	+VE
esomeprazole Sodium	vLess-DILI-Concern	+VE
estazolam	vNo-DILI-Concern	-VE
estramustine	vMost-DILI-Concern	+VE
Estrogens, Conjugated	Ambiguous DILI-concern	-VE
estropipate	Ambiguous DILI-concern	-VE
eszopiclone	Ambiguous DILI-concern	-VE
etanercept	vLess-DILI-Concern	+VE
ethanolamine oleate	vNo-DILI-Concern	-VE
ethionamide	vLess-DILI-Concern	+VE
ethosuximide	Ambiguous DILI-concern	-VE
etomidate	vNo-DILI-Concern	-VE
etonogestrel	Ambiguous DILI-concern	-VE
etravirine	vMost-DILI-Concern	+VE
everolimus	Ambiguous DILI-concern	-VE
exametazime	vNo-DILI-Concern	-VE
exemestane	vMost-DILI-Concern	+VE
exenatide	vNo-DILI-Concern	-VE
exifone	vMost-DILI-Concern	+VE
falnidamol	vMost-DILI-Concern	+VE
famciclovir	Ambiguous DILI-concern	-VE
fenofibric acid	Ambiguous DILI-concern	-VE
fenoldopam	vNo-DILI-Concern	-VE
ferumoxides	vNo-DILI-Concern	-VE
ferumoxsil	vNo-DILI-Concern	-VE
ferumoxytol	vNo-DILI-Concern	-VE
fesoterodine	vNo-DILI-Concern	-VE
fiduxosin	vMost-DILI-Concern	+VE
filgrastim	Ambiguous DILI-concern	-VE
fludrocortisone	vNo-DILI-Concern	-VE
fluorescein	vNo-DILI-Concern	-VE
fluoxymesterone	Ambiguous DILI-concern	-VE
fluphenazine	Ambiguous DILI-concern	-VE
flurazepam	vLess-DILI-Concern	+VE
follitropin alfa/beta	Ambiguous DILI-concern	-VE
fomepizole	Ambiguous DILI-concern	-VE
fondaparinux sodium	vLess-DILI-Concern	+VE
fosamprenavir	Ambiguous DILI-concern	-VE
fosaprepitant	Ambiguous DILI-concern	-VE
fosfomycin	vLess-DILI-Concern	+VE
fosinopril	vLess-DILI-Concern	+VE
fosphenytoin	vMost-DILI-Concern	+VE
fospropofol	vLess-DILI-Concern	+VE
frovatriptan	vNo-DILI-Concern	-VE
fulvestrant	Ambiguous DILI-concern	-VE
gadobenate dimeglumine	vNo-DILI-Concern	-VE
gadodiamide	Ambiguous DILI-concern	-VE
gadofosveset trisodium	vNo-DILI-Concern	-VE
gadolinium ethoxybenzyl DTPA	vNo-DILI-Concern	-VE
gadopentetate dimeglumine	vNo-DILI-Concern	-VE
gadoteridol	vNo-DILI-Concern	-VE
gadoversetamide	vNo-DILI-Concern	-VE
galantamine	Ambiguous DILI-concern	-VE
gallium nitrate	Ambiguous DILI-concern	-VE
galsulfase	vNo-DILI-Concern	-VE
gamma hydroxybutyric acid	vNo-DILI-Concern	-VE
ganirelix acetate	vNo-DILI-Concern	-VE
gemcitabine	vMost-DILI-Concern	+VE
gemifloxacin	vLess-DILI-Concern	+VE
gemtuzumab ozogamicin	vMost-DILI-Concern	+VE
glatiramer acetate	Ambiguous DILI-concern	-VE
glipizide	vLess-DILI-Concern	+VE
glycopyrrolate	vNo-DILI-Concern	-VE
golimumab	Ambiguous DILI-concern	-VE
goserelin	Ambiguous DILI-concern	-VE
granisetron	Ambiguous DILI-concern	-VE
guanfacine	Ambiguous DILI-concern	-VE
guanidine	Ambiguous DILI-concern	-VE
haloperidol decanoate	Ambiguous DILI-concern	-VE
heparin sodium	vLess-DILI-Concern	+VE
Hetastarch	vNo-DILI-Concern	-VE
histamine diphosphate	vNo-DILI-Concern	-VE
histrelin acetate	Ambiguous DILI-concern	-VE
hyaluronidase	vNo-DILI-Concern	-VE
hyaluronidase recombinant human	vNo-DILI-Concern	-VE
hydroflumethiazide	Ambiguous DILI-concern	-VE
hydroxocobalamin	Ambiguous DILI-concern	-VE
hydroxychloroquine	vLess-DILI-Concern	+VE
hydroxyprogesterone caproate	Ambiguous DILI-concern	-VE
ibandronate	vNo-DILI-Concern	-VE
ibritumomab tiuxetan	vNo-DILI-Concern	-VE
ibutilide	vNo-DILI-Concern	-VE
idarubicin	Ambiguous DILI-concern	-VE
idursulfase	vNo-DILI-Concern	-VE
iloperidone	Ambiguous DILI-concern	-VE
imiglucerase	vNo-DILI-Concern	-VE
indapamide	Ambiguous DILI-concern	-VE
indocyanine green	vNo-DILI-Concern	-VE
infliximab	vMost-DILI-Concern	+VE
interferon alfa-2a, recombinant	vMost-DILI-Concern	+VE
interferon alfa-2b	vMost-DILI-Concern	+VE
interferon alfacon-1	vMost-DILI-Concern	+VE
interferon beta-1a	vMost-DILI-Concern	+VE
interferon beta-1b	vMost-DILI-Concern	+VE
interferon gamma-1b	Ambiguous DILI-concern	-VE
iodipamide meglumine	vNo-DILI-Concern	-VE
iothalamate sodium	vNo-DILI-Concern	-VE
ioversol	vNo-DILI-Concern	-VE
irbesartan	vLess-DILI-Concern	+VE
irinotecan	vLess-DILI-Concern	+VE
isaxonine	vMost-DILI-Concern	+VE	N/A*
isocarboxazid	Ambiguous DILI-concern	-VE	5
isorbide mononitrate	Ambiguous DILI-concern	-VE
isoxsuprine	vNo-DILI-Concern	-VE
ivermectin	vLess-DILI-Concern	+VE
ixabepilone	Ambiguous DILI-concern	-VE
ketamine	vLess-DILI-Concern	+VE
lacosamide	Ambiguous DILI-concern	-VE
lactulose	vNo-DILI-Concern	-VE
lanreotide acetate	Ambiguous DILI-concern	-VE
lansoprazole	vLess-DILI-Concern	+VE
lanthanum carbonate	vNo-DILI-Concern	-VE
laronidase	Ambiguous DILI-concern	-VE
l-carnitine	vNo-DILI-Concern	-VE
l-cysteine	Ambiguous DILI-concern	-VE
lenalidomide	vLess-DILI-Concern	+VE
lepirudin	Ambiguous DILI-concern	-VE
letrozole	vLess-DILI-Concern	+VE
leucovorin	vNo-DILI-Concern	-VE
levocetirizine dihydrochloride	vLess-DILI-Concern	+VE
Levoleucovorin	vNo-DILI-Concern	-VE
levomefolate calcium	vNo-DILI-Concern	-VE
levonorgestrel	vNo-DILI-Concern	-VE
levorphanol	vNo-DILI-Concern	-VE
levothyroxine	vLess-DILI-Concern	+VE
l-glutamine	Ambiguous DILI-concern	-VE
lincomycin	Ambiguous DILI-concern	-VE
linezolid	vLess-DILI-Concern	+VE
lisdexamfetamine	Ambiguous DILI-concern	-VE
l-methionine	vNo-DILI-Concern	-VE
lomustine	vLess-DILI-Concern	+VE
loracarbef	vLess-DILI-Concern	+VE
lorazepam	Ambiguous DILI-concern	-VE
loxapine	Ambiguous DILI-concern	-VE
lubiprostone	vNo-DILI-Concern	-VE
mannitol	vNo-DILI-Concern	-VE	N/A
maraviroc	vMost-DILI-Concern	+VE	3
marinol	Ambiguous DILI-concern	-VE
mebanazine	vMost-DILI-Concern	+VE	N/A*
mecasermin	Ambiguous DILI-concern	-VE
mechlorethamine	Ambiguous DILI-concern	-VE
meclofenamic acid	Ambiguous DILI-concern	-VE
medroxyprogesterone	Ambiguous DILI-concern	-VE
mefloquine	vLess-DILI-Concern	+VE
megestrol	Ambiguous DILI-concern	-VE
melphalan	vLess-DILI-Concern	+VE
mepazine	vMost-DILI-Concern	+VE	N/A*
mepenzolate	vNo-DILI-Concern	-VE
mephenytoin	Ambiguous DILI-concern	-VE
meprobamate	vNo-DILI-Concern	-VE
mesalazine	vLess-DILI-Concern	+VE
mesna	Ambiguous DILI-concern	-VE
mesoridazine	Ambiguous DILI-concern	-VE
metaxalone	vLess-DILI-Concern	+VE
methadone	Ambiguous DILI-concern	-VE
methazolamide	vLess-DILI-Concern	+VE
methenamine hippurate	Ambiguous DILI-concern	-VE
methohexital	Ambiguous DILI-concern	-VE
methoxsalen	vLess-DILI-Concern	+VE
methsuximide	vNo-DILI-Concern	-VE
methyclothiazide	Ambiguous DILI-concern	-VE
methylergonovine	vNo-DILI-Concern	-VE
methylnaltrexone bromide	vNo-DILI-Concern	-VE
methylphenidate	vLess-DILI-Concern	+VE
methylprednisolone	vLess-DILI-Concern	+VE
methylscopolamine bromide	vNo-DILI-Concern	-VE
methyltestosterone	vLess-DILI-Concern	+VE
methysergide	vNo-DILI-Concern	-VE	N/A
metolazone	Ambiguous DILI-concern	-VE
metoprolol succinate	Ambiguous DILI-concern	-VE
metyrapone	vNo-DILI-Concern	-VE	N/A
micafungin	vMost-DILI-Concern	+VE
miglitol	vNo-DILI-Concern	-VE
miglustat	vNo-DILI-Concern	-VE
milnacipran	vMost-DILI-Concern	+VE
milrinone	Ambiguous DILI-concern	-VE
mirtazapine	vLess-DILI-Concern	+VE
misoprostol	Ambiguous DILI-concern	-VE
mitotane	vNo-DILI-Concern	-VE
mivacurium	vNo-DILI-Concern	-VE
moexipril	Ambiguous DILI-concern	-VE
moricizine	Ambiguous DILI-concern	-VE
moxifloxacin	vLess-DILI-Concern	+VE
muromonab-cd3	Ambiguous DILI-concern	-VE
mycophenolate mofetil	vLess-DILI-Concern	+VE
mycophenolic acid	Ambiguous DILI-concern	-VE
nabilone	vNo-DILI-Concern	-VE
nabumetone	Ambiguous DILI-concern	-VE
nafcillin	vLess-DILI-Concern	+VE
nalmefene hydrochloride	Ambiguous DILI-concern	-VE
nandrolone decanoate	vMost-DILI-Concern	+VE
naratriptan	Ambiguous DILI-concern	-VE
natalizumab	vMost-DILI-Concern	+VE
nelarabine	vLess-DILI-Concern	+VE
neomycin	vNo-DILI-Concern	-VE	N/A
nesiritide	vNo-DILI-Concern	-VE
niperotidine	vMost-DILI-Concern	+VE	N/A*
nitazoxanide	vNo-DILI-Concern	-VE
nitisinone	Ambiguous DILI-concern	-VE
nitrefazole	vMost-DILI-Concern	+VE
nitroglycerin	vNo-DILI-Concern	-VE
nitroprusside	vNo-DILI-Concern	-VE
norepinephrine	vNo-DILI-Concern	-VE	N/A
norethindrone acetate	vNo-DILI-Concern	-VE
nystatin	vNo-DILI-Concern	-VE	N/A
octreotide	vLess-DILI-Concern	+VE
ofatumumab	vNo-DILI-Concern	-VE
olsalazine	vLess-DILI-Concern	+VE
omalizumab	vNo-DILI-Concern	-VE
ondansetron	vLess-DILI-Concern	+VE
oprelvekin	vNo-DILI-Concern	-VE
orciprenaline	vNo-DILI-Concern	-VE
oxacillin	vLess-DILI-Concern	+VE
oxaliplatin	vMost-DILI-Concern	+VE
oxandrolone	vMost-DILI-Concern	+VE	8
oxaprozin	vLess-DILI-Concern	+VE
oxazepam	Ambiguous DILI-concern	-VE
oxcarbazepine	vLess-DILI-Concern	+VE
oxycodone	vNo-DILI-Concern	-VE
oxymetholone	vMost-DILI-Concern	+VE	8
oxyphenisatin	vMost-DILI-Concern	+VE
oxytetracycline	Ambiguous DILI-concern	-VE	2
oxytocin	vNo-DILI-Concern	-VE
pafuramidine	vMost-DILI-Concern	+VE
palifermin	vNo-DILI-Concern	-VE
palivizumab	vNo-DILI-Concern	-VE
palonosetron	Ambiguous DILI-concern	-VE
pancrelipase	vNo-DILI-Concern	-VE
pancuronium	vNo-DILI-Concern	-VE
panitumumab	vNo-DILI-Concern	-VE
pantoprazole	vLess-DILI-Concern	+VE
papaverine	vMost-DILI-Concern	+VE
paricalcitol	Ambiguous DILI-concern	-VE
pegademase bovine	vNo-DILI-Concern	-VE
pegaspargase	vLess-DILI-Concern	+VE
pegfilgrastim	vNo-DILI-Concern	-VE
peginterferon alfa-2a	Ambiguous DILI-concern	-VE
peginterferon alfa-2b	vMost-DILI-Concern	+VE
pegvisomant	Ambiguous DILI-concern	-VE
pemetrexed	Ambiguous DILI-concern	-VE
penicillamine	vLess-DILI-Concern	+VE	3
pentagastrin	vNo-DILI-Concern	-VE
pentamidine	vLess-DILI-Concern	+VE
pentazocine	vNo-DILI-Concern	-VE
pentetic acid	vNo-DILI-Concern	-VE
pentobarbital	Ambiguous DILI-concern	-VE
pentosan polysulfate	Ambiguous DILI-concern	-VE
pentostatin	vMost-DILI-Concern	+VE
pentoxifylline	Ambiguous DILI-concern	-VE
perflutren	vNo-DILI-Concern	-VE
perindopril	Ambiguous DILI-concern	-VE
perphenazine	vLess-DILI-Concern	+VE
phenoxypropazine	vMost-DILI-Concern	+VE	N/A*
phytonadione	vNo-DILI-Concern	-VE
pipamazine	vMost-DILI-Concern	+VE	N/A*
pitavastatin	Ambiguous DILI-concern	-VE
plerixafor	vNo-DILI-Concern	-VE
polyethylene glycol 3350	vNo-DILI-Concern	-VE
polymyxin b sulfate	vNo-DILI-Concern	-VE
polythiazide	Ambiguous DILI-concern	-VE
porfimer	vNo-DILI-Concern	-VE
posaconazole	Ambiguous DILI-concern	-VE
pralatrexate	Ambiguous DILI-concern	-VE
pralidoxime	Ambiguous DILI-concern	-VE
pralnacasan	vMost-DILI-Concern	+VE
pramipexole	Ambiguous DILI-concern	-VE
pramlintide	vNo-DILI-Concern	-VE
prasugrel hydrochloride	vLess-DILI-Concern	+VE
prazosin	Ambiguous DILI-concern	-VE
pregabalin	vLess-DILI-Concern	+VE
procarbazine	vLess-DILI-Concern	+VE
propofol	vLess-DILI-Concern	+VE
propoxyphene	vLess-DILI-Concern	+VE
protamine sulfate	vNo-DILI-Concern	-VE
protirelin	vNo-DILI-Concern	-VE
pseudoephedrine	vNo-DILI-Concern	-VE
pyrantel	vNo-DILI-Concern	-VE
quazepam	vNo-DILI-Concern	-VE
quetiapine	vLess-DILI-Concern	+VE
rabeprazole	vLess-DILI-Concern	+VE
raltegravir	vMost-DILI-Concern	+VE
ramelteon	vNo-DILI-Concern	-VE
ramipril	vLess-DILI-Concern	+VE
rasagiline	Ambiguous DILI-concern	-VE
rasburicase	vNo-DILI-Concern	-VE
regadenoson	vNo-DILI-Concern	-VE
remifentanil	vLess-DILI-Concern	+VE
repaglinide	vLess-DILI-Concern	+VE
reserpine	vNo-DILI-Concern	-VE
reteplase	vNo-DILI-Concern	-VE
rifabutin	vLess-DILI-Concern	+VE
rifapentine	Ambiguous DILI-concern	-VE
rifaximin	Ambiguous DILI-concern	-VE
rilonacept	vNo-DILI-Concern	-VE
rimantadine	vNo-DILI-Concern	-VE
rivastigmine	vLess-DILI-Concern	+VE
rizatriptan	vNo-DILI-Concern	-VE
rocuronium	vNo-DILI-Concern	-VE
romidepsin	vNo-DILI-Concern	-VE
romiplostim	vNo-DILI-Concern	-VE
ropinirole	vLess-DILI-Concern	+VE
rubidium chloride rb-82	vNo-DILI-Concern	-VE
rufinamide	Ambiguous DILI-concern	-VE
sacrosidase	Ambiguous DILI-concern	-VE
salbutamol	vNo-DILI-Concern	-VE
salsalate	vLess-DILI-Concern	+VE
sargramostim	vNo-DILI-Concern	-VE
saxagliptin	vNo-DILI-Concern	-VE
secobarbital	Ambiguous DILI-concern	-VE
secretin	vNo-DILI-Concern	-VE
sevelamer	vNo-DILI-Concern	-VE
sibutramine	vLess-DILI-Concern	+VE
sildenafil	vLess-DILI-Concern	+VE
silodosin	Ambiguous DILI-concern	-VE
simethicone	vNo-DILI-Concern	-VE
sincalide	vNo-DILI-Concern	-VE
sirolimus	vLess-DILI-Concern	+VE
sitagliptin	vLess-DILI-Concern	+VE
sodium bicarbonate	vNo-DILI-Concern	-VE
sodium lactate	vNo-DILI-Concern	-VE
Sodium polystyrene sulfonate	vNo-DILI-Concern	-VE
sodium thiosulfate	vNo-DILI-Concern	-VE
solifenacin	Ambiguous DILI-concern	-VE
somatropin recombinant	vNo-DILI-Concern	-VE
sterile water	vNo-DILI-Concern	-VE
succimer	vLess-DILI-Concern	+VE
succinylcholine	vNo-DILI-Concern	-VE	N/A
sucralfate	vNo-DILI-Concern	-VE
sufentanil	vNo-DILI-Concern	-VE
sulcotidil	vMost-DILI-Concern	+VE
sulfacarbamide	vMost-DILI-Concern	+VE	N/A*
sulfadiazine	vLess-DILI-Concern	+VE
sulfathiazole	vMost-DILI-Concern	+VE	N/A*
tadalafil	Ambiguous DILI-concern	-VE
tapentadol	vNo-DILI-Concern	-VE
tegaserod	Ambiguous DILI-concern	-VE
telbivudine	Ambiguous DILI-concern	-VE
temazepam	Ambiguous DILI-concern	-VE
temsirolimus	vNo-DILI-Concern	-VE
tenecteplase	vNo-DILI-Concern	-VE
teniposide	vLess-DILI-Concern	+VE
tenofovir	vLess-DILI-Concern	+VE	8
teriparatide	vNo-DILI-Concern	-VE
tetrabamate	vMost-DILI-Concern	+VE	N/A*
tetrabenazine	Ambiguous DILI-concern	-VE
tetrahydrobiopterin	vNo-DILI-Concern	-VE
thalidomide	vLess-DILI-Concern	+VE
thiabendazole	vMost-DILI-Concern	+VE
thioridazine	vLess-DILI-Concern	+VE
thiotepa	vLess-DILI-Concern	+VE
thyrotropin alfa	vNo-DILI-Concern	-VE
tiagabine	Ambiguous DILI-concern	-VE
tigecycline	Ambiguous DILI-concern	-VE
tilbroquinol	vMost-DILI-Concern	+VE	N/A*
tiludronate	vNo-DILI-Concern	-VE
timolol	Ambiguous DILI-concern	-VE
tinidazole	vLess-DILI-Concern	+VE
tinzaparin	Ambiguous DILI-concern	-VE
tiopronin	Ambiguous DILI-concern	-VE
tirofiban	vNo-DILI-Concern	-VE
tizanidine	vMost-DILI-Concern	+VE
tolrestat	vMost-DILI-Concern	+VE	N/A*
tolvaptan	vMost-DILI-Concern	+VE
topotecan	vNo-DILI-Concern	-VE
toremifene	Ambiguous DILI-concern	-VE	3
trandolapril	vLess-DILI-Concern	+VE
tranexamic acid	vNo-DILI-Concern	-VE
tranylcypromine	vLess-DILI-Concern	+VE
trastuzumab	vLess-DILI-Concern	+VE
triacetyldiphenolisatin	vMost-DILI-Concern	+VE	N/A*
triamterene	vLess-DILI-Concern	+VE
triazolam	Ambiguous DILI-concern	-VE
trientine hydrochloride	vNo-DILI-Concern	-VE
trimethobenzamide	Ambiguous DILI-concern	-VE
trimetrexate	Ambiguous DILI-concern	-VE
trimipramine	Ambiguous DILI-concern	-VE
triptorelin pamoate	vLess-DILI-Concern	+VE
tromethamine	Ambiguous DILI-concern	-VE
trospium	vNo-DILI-Concern	-VE
tyramine	vNo-DILI-Concern	-VE
urofollitropin	vNo-DILI-Concern	-VE
urokinase	vNo-DILI-Concern	-VE
ustekinumab	vNo-DILI-Concern	-VE
valaciclovir	vLess-DILI-Concern	+VE
valdecoxib	vLess-DILI-Concern	+VE
valganciclovir	Ambiguous DILI-concern	-VE
vardenafil	Ambiguous DILI-concern	-VE
varenicline	vLess-DILI-Concern	+VE
vecuronium	vNo-DILI-Concern	-VE
verteporfin	Ambiguous DILI-concern	-VE
vigabatrin	Ambiguous DILI-concern	-VE
vincristine	vLess-DILI-Concern	+VE
vinorelbine	Ambiguous DILI-concern	-VE
vitamin a	vLess-DILI-Concern	+VE
vitamin c	vNo-DILI-Concern	-VE
vitamin e	vNo-DILI-Concern	-VE
voriconazole	vMost-DILI-Concern	+VE
vorinostat	vNo-DILI-Concern	-VE
xenazoic acid	vMost-DILI-Concern	+VE	N/A*
zaleplon	vNo-DILI-Concern	-VE
ziprasidone	vLess-DILI-Concern	+VE
zoledronate	vLess-DILI-Concern	+VE
zolmitriptan	Ambiguous DILI-concern	-VE
+VE	+VE	470	48	11	11		88	110	86	82	64	64	33	17	32	+VE	112	79	136	66	5	108	72	69	48	35	70	48	200	101	64	34	24	35	24	19	83	18	10	55	35	15	29	14	27	27		142	133
-VE	-VE	566	287	4	4		102	80	29	31	60	21	52	68	53	-VE	110	143	86	156	217	36	72	41	62	75	53	75	143	242	35	65	75	10	21	26	21	86	93	65	85	105	91	106	93	93		90	48
	Total	1036		15	15		190	190	115	113	124	85	85	85	85	Total	222	222	222	222	222	144	144	110	110	110	123	123	343	343	99	99	99	45	45	45	104	104	103	120	120	120	120	120	120	120		232	181
	Paper	1036		15	15		200	200	124	ND ccompounds		85				Paper	222					144		110			123		344		102			45			104			120								243	243
							Compounds without DILI Clasf.		ND ccompounds	in vitro																					Control																	in vivo data mising	MEC or Cmax missing
									in vivo
[truncated: 7 more columns]
