# Supplementary material for: The evolution of strategies to minimise the risk of human drug-induced liver injury (DILI) in drug discovery and development
Source: Arch Toxicol. 2020 May 6;94(8):2559–85. doi: 10.1007/s00204-020-02763-w (PMC7395068; doi:10.1007/s00204-020-02763-w)
Supplement: Supplementary file 2 — Supplementary file2 (XLSX 17 kb) [file 204_2020_2763_MOESM2_ESM.xlsx]

## Sheet: Supplemental Table 2
Compound	DILI severity category	hLiMTs									HepaRG
		<25x Avg Cmax			Cmax min	Cmax max	<100x Avg Cmaxu			<10 uM	<25x Avg Cmax			Cmax min	Cmax max	<100x Avg Cmaxu			<10 uM
		All	ATP	HCS	All	All	All	ATP	HCS	All	All	ATP	HCS	All	All	All	ATP	HCS	All
acetaminophen	Most	+ve	+ve	+ve	+ve	+ve	+ve	+ve	+ve	-ve	+ve	+ve	+ve	+ve	+ve	+ve	+ve	+ve	-ve
amiodarone	Most	+ve	+ve	+ve	+ve	+ve	+ve	+ve	+ve	+ve	+ve	+ve	+ve	+ve	+ve	+ve	-ve	+ve	+ve
azathioprine	Most	+ve	+ve	+ve	+ve	+ve	+ve	+ve	+ve	+ve	+ve	+ve	+ve	+ve	+ve	+ve	+ve	+ve	+ve
bosentan	Most	+ve	+ve	+ve	+ve	+ve	-ve	-ve	-ve	-ve	+ve	+ve	+ve	+ve	+ve	-ve	-ve	-ve	-ve
carbamazepine	Most	+ve	+ve	+ve	+ve	+ve	+ve	+ve	+ve	-ve	+ve	+ve	+ve	+ve	+ve	+ve	+ve	+ve	-ve
clozapine	Most	+ve	+ve	+ve	+ve	+ve	+ve	-ve	+ve	+ve	+ve	+ve	+ve	+ve	+ve	+ve	-ve	+ve	+ve
dantrolene	Most	+ve	-ve	+ve	-ve	+ve	+ve	-ve	+ve	-ve	+ve	+ve	+ve	-ve	+ve	+ve	+ve	+ve	-ve
diclofenac	Most	+ve	+ve	+ve	+ve	+ve	-ve	-ve	-ve	-ve	+ve	+ve	+ve	+ve	+ve	-ve	-ve	-ve	-ve
fialuridine	Most	+ve	+ve	+ve	+ve	+ve	+ve	+ve	+ve	+ve	+ve	+ve	+ve	+ve	+ve	+ve	+ve	+ve	+ve
flutamide	Most	+ve	+ve	+ve	+ve	+ve	+ve	+ve	+ve	+ve	+ve	+ve	+ve	+ve	+ve	+ve	+ve	+ve	+ve
indomethacin	Most	+ve	+ve	+ve	+ve	+ve	+ve	+ve	-ve	+ve	+ve	+ve	+ve	+ve	+ve	-ve	-ve	-ve	-ve
isoniazid	Most	-ve	-ve	-ve	-ve	-ve	-ve	-ve	-ve	-ve	+ve	+ve	-ve	-ve	+ve	+ve	+ve	+ve	-ve
ketoconazole	Most	+ve	+ve	+ve	+ve	+ve	+ve	+ve	+ve	+ve	+ve	+ve	+ve	+ve	+ve	+ve	+ve	+ve	+ve
lapatinib	Most	+ve	+ve	+ve	+ve	+ve	+ve	-ve	+ve	+ve	+ve	+ve	+ve	+ve	+ve	+ve	+ve	+ve	+ve
methotrexate	Most	+ve	-ve	+ve	-ve	+ve	+ve	-ve	+ve	+ve	+ve	+ve	+ve	+ve	+ve	+ve	+ve	+ve	+ve
nefazodone	Most	+ve	+ve	+ve	+ve	+ve	-ve	-ve	-ve	+ve	+ve	+ve	+ve	+ve	+ve	-ve	-ve	-ve	+ve
nitrofurantoin	Most	+ve	+ve	+ve	+ve	+ve	+ve	+ve	+ve	+ve	+ve	+ve	+ve	+ve	+ve	+ve	+ve	+ve	+ve
perhexiline	Most	+ve	+ve	+ve	+ve	+ve	+ve	+ve	+ve	+ve	+ve	+ve	+ve	+ve	+ve	+ve	+ve	+ve	+ve
sitaxsentan	Most	+ve	-ve	+ve	+ve	+ve	-ve	-ve	-ve	-ve	+ve	-ve	+ve	+ve	+ve	+ve	-ve	+ve	+ve
sunitinib	Most	+ve	+ve	+ve	+ve	+ve	+ve	-ve	+ve	+ve	+ve	+ve	+ve	+ve	+ve	+ve	-ve	+ve	+ve
tamoxifen	Most	+ve	+ve	+ve	+ve	+ve	-ve	-ve	-ve	+ve	+ve	-ve	+ve	+ve	+ve	-ve	-ve	-ve	+ve
ticlopidine	Most	+ve	+ve	+ve	+ve	+ve	+ve	+ve	-ve	+ve	+ve	+ve	+ve	+ve	+ve	-ve	-ve	-ve	-ve
tolcapone	Most	+ve	+ve	+ve	+ve	+ve	-ve	-ve	-ve	-ve	+ve	+ve	+ve	+ve	+ve	-ve	-ve	-ve	-ve
troglitazone	Most	+ve	+ve	+ve	+ve	+ve	-ve	-ve	-ve	-ve	+ve	+ve	+ve	+ve	+ve	-ve	-ve	-ve	-ve
trovafloxacin	Most	+ve	+ve	+ve	+ve	+ve	+ve	+ve	+ve	-ve	+ve	+ve	+ve	+ve	+ve	+ve	+ve	+ve	+ve
valproic acid	Most	+ve	+ve	+ve	+ve	+ve	+ve	-ve	+ve	-ve	+ve	+ve	+ve	+ve	+ve	+ve	+ve	+ve	-ve
ximelagatran	Most	-ve	-ve	-ve	-ve	-ve	-ve	-ve	-ve	-ve	-ve	-ve	-ve	-ve	-ve	-ve	-ve	-ve	-ve
acetylsalicylic acid	-	+ve	+ve	+ve	+ve	+ve	+ve	+ve	+ve	-ve	+ve	+ve	+ve	+ve	+ve	+ve	+ve	+ve	-ve
erythromycin	-	-ve	-ve	-ve	-ve	-ve	-ve	-ve	-ve	-ve	+ve	+ve	+ve	+ve	+ve	+ve	-ve	+ve	-ve
alendronate	Less	-ve	-ve	-ve	-ve	-ve	-ve	-ve	-ve	+ve	+ve	+ve	-ve	+ve	+ve	+ve	+ve	-ve	+ve
chlorpromazine	Less	+ve	+ve	+ve	+ve	+ve	+ve	+ve	+ve	+ve	+ve	+ve	+ve	+ve	+ve	+ve	+ve	+ve	+ve
cyclophosphamide	Less	+ve	+ve	+ve	-ve	+ve	+ve	+ve	+ve	-ve	+ve	+ve	+ve	-ve	+ve	+ve	+ve	+ve	-ve
donepezil	Less	+ve	-ve	+ve	+ve	+ve	-ve	-ve	-ve	+ve	-ve	-ve	-ve	-ve	+ve	-ve	-ve	-ve	+ve
entacapone	Less	+ve	-ve	+ve	-ve	+ve	-ve	-ve	-ve	-ve	+ve	+ve	+ve	+ve	+ve	-ve	-ve	-ve	-ve
metformin	Less	+ve	-ve	+ve	+ve	+ve	+ve	+ve	+ve	-ve	-ve	-ve	-ve	-ve	-ve	-ve	-ve	-ve	-ve
mitomycin C	Less	+ve	+ve	+ve	+ve	+ve	+ve	+ve	+ve	+ve	+ve	+ve	+ve	+ve	+ve	+ve	+ve	+ve	+ve
pioglitazone	Less	+ve	+ve	+ve	+ve	+ve	-ve	-ve	-ve	+ve	+ve	+ve	+ve	+ve	+ve	-ve	-ve	-ve	-ve
tacrine	-	-ve	-ve	-ve	-ve	-ve	-ve	-ve	-ve	-ve	-ve	-ve	-ve	-ve	-ve	-ve	-ve	-ve	-ve
betaine	No	-ve	-ve	-ve	-ve	-ve	-ve	-ve	-ve	-ve	-ve	-ve	-ve	-ve	-ve	-ve	-ve	-ve	-ve
chlorpheniramine	No	-ve	-ve	-ve	-ve	-ve	-ve	-ve	-ve	-ve	-ve	-ve	-ve	-ve	-ve	-ve	-ve	-ve	-ve
flavoxate	No	-ve	-ve	-ve	-ve	-ve	-ve	-ve	-ve	-ve	-ve	-ve	-ve	-ve	-ve	-ve	-ve	-ve	-ve
flumazenil	No	-ve	-ve	-ve	-ve	-ve				-ve	-ve	-ve	-ve	-ve	-ve				-ve
liothyronine	No	-ve	-ve	-ve	-ve	-ve	-ve	-ve	-ve	-ve	-ve	-ve	-ve	-ve	-ve	-ve	-ve	-ve	+ve
mecamylamine	No	-ve	-ve	-ve	-ve	-ve	-ve	-ve	-ve	-ve	-ve	-ve	-ve	-ve	-ve	-ve	-ve	-ve	-ve
minoxidil	No	-ve	-ve	-ve	-ve	-ve	+ve	-ve	+ve	-ve	-ve	-ve	-ve	-ve	-ve	-ve	-ve	-ve	-ve
oxybutynin	No	-ve	-ve	-ve	-ve	-ve	-ve	-ve	-ve	+ve	-ve	-ve	-ve	-ve	-ve	-ve	-ve	-ve	-ve
phenoxybenzamine	No	-ve	-ve	-ve	-ve	-ve	-ve	-ve	-ve	-ve	-ve	-ve	-ve	-ve	-ve	-ve	-ve	-ve	-ve
phentolamine	No	-ve	-ve	-ve	-ve	-ve	-ve	-ve	-ve	-ve	-ve	-ve	-ve	-ve	-ve	-ve	-ve	-ve	-ve
propantheline	No	-ve	-ve	-ve	-ve	-ve				-ve	-ve	-ve	-ve	-ve	-ve				-ve
streptomycin	No	-ve	-ve	-ve	-ve	-ve	+ve	+ve	-ve	-ve	-ve	-ve	-ve	-ve	-ve	+ve	+ve	+ve	-ve
buspirone	Ambiguous	-ve	-ve	-ve	-ve	-ve	-ve	-ve	-ve	+ve	-ve	-ve	-ve	-ve	-ve	-ve	-ve	-ve	-ve
nadolol	Ambiguous	-ve	-ve	-ve	-ve	-ve	-ve	-ve	-ve	-ve	-ve	-ve	-ve	-ve	-ve	-ve	-ve	-ve	-ve
neostigmine	-	-ve	-ve	-ve	-ve	-ve	-ve	-ve	-ve	-ve	-ve	-ve	-ve	-ve	-ve	-ve	-ve	-ve	-ve
pargyline	-	-ve	-ve	-ve	-ve	-ve	-ve	-ve	-ve	-ve	-ve	-ve	-ve	-ve	-ve	-ve	-ve	-ve	-ve
	Sensitivity	86.8421	71.0526	86.8421	76.3158	86.8421	60.5263	44.7368	55.2632	52.6316	89.4737	84.2105	84.2105	81.5789	92.1053	63.1579	50	60.5263	50
	Specificity	100	100	100	100	100	85.7143	92.8571	92.8571	87.5	100	100	100	100	100	92.8571	92.8571	92.8571	93.75
	Accuracy	90.7407	79.6296	90.7407	83.3333	90.7407	67.3077	57.6923	65.3846	62.963	92.5926	88.8889	88.8889	87.037	94.4444	71.1538	61.5385	69.2308	62.963
